# Supplementary material for: Simplified and shortened French adaptation of a self-esteem contingency measure
Source: Front Psychol. 2025 May 30;16:1393944. doi: 10.3389/fpsyg.2025.1393944 (PMC12163058; doi:10.3389/fpsyg.2025.1393944)
Supplement: Supplementary file 1 [file Data_Sheet_1.zip]

Archive with 8 entries (8 files):
- Students_Study2.xlsx
- __MACOSX/._Students_Study2.xlsx
- Employees_Study2.xlsx
- __MACOSX/._Employees_Study2.xlsx
- Job seekers_Study2.xlsx
- __MACOSX/._Job seekers_Study2.xlsx
- Students_Study1.xlsx
- __MACOSX/._Students_Study1.xlsx
