# Supplementary material for: Simplified and shortened French adaptation of a self-esteem contingency measure
Source: Front Psychol. 2025 May 30;16:1393944. doi: 10.3389/fpsyg.2025.1393944 (PMC12163058; doi:10.3389/fpsyg.2025.1393944)
Supplement: Supplementary file 1 [file Data_Sheet_1.zip › Students_Study2.xlsx]

## Sheet: Feuil1
Sample	Cont1	Cont2	Cont3	Cont4	Cont5	Cont6	Cont7	Cont8_Sup	Cont8	Cont9	Cont10	Cont11	SE1	SE2	SE3	SE3_R	SE4	SE5	SE5_R	SE6	SE7	SE8	SE8_R	SE9	SE9_R	SE10	SE10_R	Self_Perf1	Self_Perf2	Self_Perf3	Self_Perf3_R	Self_Perf4	Self_Perf4_R	Self_Perf5	Self_Perf6	Self_Perf7	Self_Perf8	Self_Perf9	Self_Perf10	Self_Perf11	Self_Perf12	Self_Perf12_R	Self_Perf13	Self_Perf13_R	Self_Perf14	Self_Perf15	Need_Belong1	Need_Belong1_R	Need_Belong2
1	1	1	5	3	5	4	1	5	5	5	5	3	4	4	1	4	4	1	4	4	4	4	1	1	4	1	4	6	7	1	7	1	7	7	7	7	7	5	7	7	1	7	1	7	7	7
1	5	4	4	3	5	4	2	2	4	2	3	2	3	3	1	4	3	2	3	2	3	3	2	2	3	3	2	5	6	3	5	2	6	6	6	5	5	5	6	4	3	5	3	5	5	6
1	5	4	4	4	5	3	4	2	3	1	2	5	3	4	2	3	3	2	3	3	2	4	1	4	1	4	1	2	3	5	3	3	5	2	3	3	3	6	3	4	3	5	6	2	2	6
1	3	3	4	5	5	4	4	5	3	2	5	3	3	3	1	4	3	4	1	1	2	4	1	4	1	4	1		5	1	7	5	3	7	1	7	7	7	7	4	1	7	1	7	6	7
1	3	2	4	4	3	3	2	3	4	3	5	5	4	4	1	4	4	2	3	2	3	4	1	4	1	1	4	5	4	3	5	3	5	5	4	3	4	5	5	5	5	3	3	5	4	5
1	4	5	5	5	5	5	5	2	3	4	4	4	2	3	2	3	2	3	2	2	2	4	1	4	1	4	1	6	7	1	7	1	7	4	7	6	5	6	4	7	1	7	2	6	4	6
1	4	4	5	3	4	5	4	4	4	5	5	5	3	4	1	4	2	2	3	2	2	4	1	3	2	3	2	6	7	2	6	2	6	5	2	5	5	6	5	5	3	5	2	6	5	5
1	2	2	3	2	4	2	4	3	4	4	5	4	4	4	1	4	4	2	3	3	3	3	2	3	2	1	4	3	1	2	6	6	2	5	3	2	1	5	4	6	7	1	5	3	2	3
1	2	2	4	3	4	2	2	3	4	3	5	3	4	4	2	3	4	1	4	4	4	1	4	1	4	2	3	2	3	3	5	5	3	5	5	3	2	5	5	5	6	2	2	6	2	2
1	4	3	3	4	4	3	5	2	2	3	3	3	3	3	2	3	3	3	2	2	3	1	4	1	4	3	2	6	3	2	6	5	3	3	3	3	1	5	3	4	6	2	3	5	3	3
1	2	2	4	2	2	2	3	4	4	4	5	4	4	4	2	3	4	2	3	3	3	3	2	4	1	3	2	3		2	6	4	4	1	1	1	1	2	2	2	7	1	5	3	1	4
1	4	3	4	5	3	4	3	3	3	2	2	4	4	4	1	4	3	2	3	2	3	2	3	2	3	3	2	6	6	1	7	1	7	5	6	5	5	5	5	4	2	6	1	7	7	6
1	1	2	2	4	3	3	1	1	3	2	2	3	4	4	1	4	4	1	4	3	4	1	4	1	4	1	4	5	5	1	7	2	6	5	5	5	5	4	7	1	2	6	1	7	5	4
1	2	1	1	4	3	4	2	1	1	1	2	3	3	3	2	3	2	3	2	3	3	3	2	3	2	3	2	5	5	2	6	2	6	5	6	6	5	5	2	6	3	5	2	6	6	6
1	5	4	5	4	5	5	5	2	5	4	5	5	3	4	3	2	2	4	1	2	2	4	1	4	1	4	1	7	4	5	3	7	1	6	3	3	2	4	6	2	6	2	5	3	6	7
1	3	2	4	4	5	2	2	4	5	4	5	3	3	3	2	3	3	2	3	2	2	4	1	3	2	2	3	7	4	3	5	3	5	4	5	5	3	5	4	5	5	3	2	6	4	6
1	5	5	5	5	5	3	5	1	2	2	4	4	3	3	1	4	2	3	2	2	3	1	4	4	1	3	2	7	1	4	4	6	2	3	5	5	3	4	5	3	7	1	1	7	4	5
1	1	1	3	5	5	5	4	1	1	1	1	2	4	3	1	4	3	1	4	3	2	3	2	3	2	4	1	7	4	1	7	2	6	5	7	6	4	6	4	4	6	2	2	6	5	7
1	4	3	4	2	5	3	5	4	5	4	4	4	2	2	3	2	2	4	1	2	2	3	2	4	1	3	2	6	5	1	7	5	3	5	6	4	3	6	6	4	3	5	6	2	3	7
1	4	3	3	4	4	3	5	2	2	2	3	3	3	3	2	3	3	2	3	3	3	4	1	3	2	3	2	5	3	2	6	7	1	5	2	1	4	4	3	4	7	1	6	2	2	2
1	2	1	1	5	1	5	2	1	3	1	5	4	4	4	1	4	4	1	4	4	4	2	3	1	4	1	4	5	7	1	7	5	3	6	6	6	4	6	5	5	6	2	2	6	2	5
1	4	4	4	5	4	5	2	3	5	4	5	5	3	3	1	4	4	1	4	3	3	4	1	3	2	2	3	6	6	1	7	2	6	6	6	6	6	5	6	6	3	5	1	7	6	6
1	5	3	3	1	4	5	1	1	2	1	1	3	4	4	1	4	4	1	4	3	4	3	2	1	4	1	4	6	5	1	7	3	5	3	4	6	5	6	4	3	7	1	2	6	6	6
1	4	4	3	5	5	4	4	4	4	5	3	4	2	3	3	2	2	3	2	2	3	4	1	4	1	3	2	5	5	4	4	5	3	5	4	6	5	6	5	6	6	2	6	2	4	6
1	4	2	3	4	5	5	2	1	3	1	3	5	4	4	1	4	2	2	3	3	2	3	2	4	1	3	2	5	5	2	6	2	6	5	2	2	3	6	5	2	7	1	3	5	6	6
1	5	4	5	5	5	5	4	2	3	1	3	5	3	3	1	4	3	2	3	3	2	4	1	2	3	2	3	6	6			3	5	5	7	6	6	6	5	6	3	5	3	5	7	7
1	2	3	2	5	3	4	1	1	2	1	3	4	4	4	1	4	3	2	3	3	4	3	2	2	3	2	3	6	7	2	6	3	5	5	1	7	6	1	7	4	2	6	3	5	3	6
1	3	1	4	2	3	5	2	1	3	2	4	3	4	3	2	3	2	2	3	3	2	1	4	3	2	2	3	4	3	3	5	6	2	3	4	4	2	5	4	5	6	2	6	2	3	5
1	1	1	3	4	4	2	2	3	4	3	4	4	4	4	1	4	4	3	2	3	3	3	2	2	3	1	4	6	6	2	6	3	5	4	6	6	2	6	6	5	7	1	2	6	6	6
1	2	3	2	4	4	2	2	2	2	2	2	4	3	3	1	4	3	1	4	3	3	1	4	1	4	1	4	6	3	2	6	4	4	5	6	5	2	3	6	3	5	3	1	7	5	5
1	3	4	5	4	4	4	2	3	5	3	4	4	4	3	1	4	3	2	3	3	3	4	1	2	3	2	3	6	6	2	6	2	6	6	6	4	5	5	5	3	3	5	2	6	6	5
1	3	3	4	2	5	5	5	3	4	3	5	4	3	4	1	4	3	3	2	2	2	3	2	3	2	2	3	6	2	4	4	5	3	5	5	3	2	6	5	7	7	1	2	6	4	3
1	4	4	4	3	4	4	3	2	2	3	3	3	3	3	2	3	2	2	3	2	3	4	1	3	2	2	3	6	6	3	5	2	6	4	5	3	4	5	5	3	4	4	2	6	5	5
1	2	5	4	4	4	4	1	4	5	4	5	5	3	3	1	4	4	1	4	4	4	3	2	3	2	3	2	5	7	1	7	1	7	7	7	7	7	7	7	7	1	7	1	7	7	7
1	3	2	3	4	4	3	3	1	2	1	2	2	3	4	1	4	2	1	4	3	2	2	3	3	2	2	3	5	4	3	5	4	4	5	4	5	3	3	4	4	5	3	2	6	3	5
1	4	4	5	5	3	4	2	4	3	4	4	5	3	3	1	4	4	2	3	3	3	3	2	2	3	2	3	6	6	2	6	3	5	5	5	6	5	3	5	5	4	4	2	6	5	6
1	4	3	4	4	3	3	4	2	5	3	5	5	4	4	1	4	3	2	3	3	3	3	2	3	2	2	3	6	2	3	5	5	3	3	5	1	1	4	3	4	7	1	4	4	5	7
1	3	4	2	2	1	2	2	2	4	3	4	4	4	3	1	4	4	1	4	3	3	2	3	2	3	1	4	6	2	3	5	5	3	4	5	3	1	3	5	4	6	2	3	5	2	5
1	2	4	4	2	4	3	2	4	5	3	4	4	3	3	1	4	3	2	3	3	3	3	2	2	3	1	4	5	5	2	6	2	6	6	6	6	5	5	5	5	5	3	2	6	5	6
1	5	5	5	2	5	3	1	1	4	3	5	5	3	3	2	3	3	2	3	3	3	4	1	2	3	4	1	5	5	2	6	1	7	7	7	7	4	7	7	5	2	6	1	7	7	7
1	5	5	5	5	5	5	5	3	4	4	5	3	3	2	2	3	3	3	2	1	2	3	2	3	2	4	1	7	7	1	7	2	6	7	7	7	6	5	7	6	1	7	1	7	7	5
1	2	2	2	4	4	5	5	2	3	3	5	2	4	3	1	4	3	2	3	3	3	2	3	2	3	1	4	5	3	6	2	5	3	5	3	3	1	5	3	4	6	2	4	4	5	4
1	3	2	5	5	4	3	5	2	5	4	5	5	4	4	1	4	3	2	3	3	3	4	1	2	3	2	3	6	2	2	6	3	5	4	6	5	5	5	4	5	6	2	1	7	6	5
1	4	2	5	5	5	5	5	5	5	4	4	2	1	1	4	1	1	4	1	1	1	3	2	4	1	4	1	6	3	5	3	3	5	3	3	3	3	6	3	5	5	3	5	3	5	5
1	4	2	4	4	3	4	5	3	3	3	3	4	3	3	3	2	2	4	1	2	2	2	3	3	2	3	2	3	6	2	6	2	6	6	6	5	3	4	6	3	6	2	2	6	6	6
1	3	4	4	2	4	3	5	5	5	5	4	4	3	3	2	3	3	2	3	2	2	4	1	4	1	3	2	5	5	3	5	2	6	6	6	5	6	5	4	5	3	5	4	4	5	5
1	1	1	4	2	2	3	2	1	1	1	4	3	4	4	1	4	4	1	4	4	4	1	4	1	4	1	4	5	3	3	5	3	5	2	3	3	3	3	5	2	6	2	3	5	6	7
1	2	1	1	3	2	2	3	1	1	1	2	3	3	3	1	4	3	1	4	3	3	2	3	2	3	1	4	5	1	5	3	5	3	3	5	1	1	4	2	3	6	2	3	5	3	5
1	4	4	3	5	5	2	3	2	4	2	3	3	3	3	1	4	3	2	3	3	3	2	3	3	2	1	4		3	2	6	5	3	5	5	4	2	5	5	4	5	3	4	4	4	6
1	3	4	4	4	4	4	2	5	5	5	5	5	3	3	2	3	4	3	2	2	3	4	1	4	1	4	1	6	5	1	7	2	6	6	6	4	4	3	7	5	7	1	3	5	6	5
1	3	3	4	2	3	1	5	2	4	1	2	4	3	3	1	4	3	3	2	3	3	2	3	2	3	2	3	6	2	5	3	5	3	4	3	3	3	6	5	4	5	3	4	4	3	5
1	5	4	4	4	5	4	4	5	5	5	5	4	2	3	3	2	2	3	2	1	2	4	1	4	1	4	1	5	5	4	4	1	7	5	5	4	5	5	4	5	3	5	3	5	4	6
1	3	3	2	1	3	4	3	2	1	2	2	3	3	3	1	4	2	3	2	3	3	2	3	2	3	1	4	5	3	4	4	6	2	4	3	3	1	5	5	4	6	2	3	5	2	5
1	3	4	4	3	3	2	2	2	2	3	3	3	3	3	1	4	3	2	3	2	2	1	4	1	4	1	4	5	5	2	6	3	5	5	5	5	3	3	5	4	3	5	3	5	4	6
1	5	5	5	5	5	5	5	5	5	5	4	5	1	2	4	1	3	4	1	1	1	3	2	4	1	4	1	6	7	1	7	1	7	5	7	6	6	7	7	6	1	7	1	7	6	7
1	4	3	3	5	4	2	2	1	2	2	4	3	3	3	2	3	3	2	3	3	3	4	1	4	1	4	1	6	7	1	7	1	7	4	6	4	5	6	5	5	5	3	2	6	6	5
1	5	5	5	4	5	5	3	2	3	2	3	3	3	3	2	3	3	3	2	2	3	4	1	3	2	3	2	7	6	2	6	3	5	6	6	6	5	4	5		4	4	2	6	6	7
1	5	5	5	5	5	5	5	2	3	1	1	3	2	3	3	2	2	4	1	2	2	4	1	4	1	4	1	7	7	1	7	1	7	7	7	7	7	7	7	6	1	7	1	7	7	7
1	3	1	4	3	2	1	2	1	1	3	5	2	3	4	1	4	3	1	4	3	4	4	1	3	2	1	4	5	2	5	3	4	4	5	5	2	5	6	3	5	6	2	4	4	5	1
1	4	3	4	2	4	2	3	2	4	4	4	5	4	3	1	4	3	2	3	4	3	3	2	2	3	1	4	3	1	3	5	3	5	2	2	2	2	6	2	4	6	2	5	3	2	2
1	3	3	5	4	4	5	4	5	4	3	4	3	3	3	2	3	2	3	2	3	2	1	4	4	1	2	3	6	6	2	6	2	6	5	6	6	4	6	7	4	2	6	2	6	6	6
1	4	3	3	4	5	5	5	2	3	2	4	3	4	4	1	4	3	2	3	2	3	2	3	2	3	2	3	6	5	2	6	2	6	6	6	6	6	6	6	4	3	5	1	7	7	6
1	3	2	4	4	3	3	3	1	2	1	1	1	4	4	1	4	3	2	3	1	3	2	3	3	2	2	3	6	6	1	7	3	5	5	5	4	6	6	5	5	3	5	2	6	5	6
1	3	2	3	1	2	3	4	3	4	2	1	4	4	3	1	4	3	2	3	1	2	2	3	2	3	2	3	5	4	2	6	6	2	1	5	3	1	2	5	2	6	2	4	4	3	3
1	4	4	3	3	4	4	3	2	2	3	4	4	3	3	2	3	3	2	3	2	2	3	2	3	2	3	2	5	2	3	5	4	4	3	4	4	3	5	3	5	6	2	6	2	2	5
1	2	4	4	4	5	4	3	4	5	4	2	1	2	2	3	2	3	3	2	2	2	3	2	3	2	3	2	5	3	1	7	2	6	5	6	6	6	2	5	5	3	5	4	4	6	5
1	4	1	2	3	2	1	1	3	5	4	5	3	4	4	1	4	4	1	4	3	3	2	3	2	3	1	4	6	1	3	5	5	3	3	4	6	1	5	5	4	7	1	3	5	4	5
1	4	3	4	5	2	2	4	1	1	1	4	3	4	4	1	4	4	1	4	3	3	4	1	2	3	2	3	5	3	2	6	6	2	2	5	6	3	3	4	4	6	2	3	5	5	5
1	2	2	3	5	3	2	2	3	3	3	4	4	3	3	2	3	3	3	2	2	2	3	2	4	1	3	2	6	3	3	5	5	3	3	5	4	4	5	5	6	6	2	5	3	4	5
1	4	4	5	4	5	4	2	2	4	3	3	3	3	4	1	4	4	3	2	3	3	4	1	2	3	2	3	5	5	1	7	1	7	7		6	7	6	6	6	2	6	4	4	6	7
1	3	3	3	3	1	2	2	2	2	3	4	5	4	3	2	3	3	2	3	3	3	4	1	3	2	3	2	3	3	2	6	6	2	7	4	4	4	3	7	4	6	2	1	7	6	4
1	2	4	4	3	3	1	2	2	2	3	2	1	4	4	1	4	3	2	3	3	4	2	3	2	3	1	4	4	3	3	5	6	2	3	2	1	1	4	3	6	7	1	5	3	2	5
1	3	3	4	2	3	4	2	3	4	4	5	4	4	4	1	4	4	1	4	3	3	2	3	2	3	3	2	6	5	2	6	3	5	5	6	6	5	3	5	5	5	3	2	6	5	5
1	4	4	4	2	5	4	4	3	3	3	3	3	3	3	1	4	2	2	3	2	2	4	1	3	2	3	2	5	3	4	4	2	6	4	4	4	2	5	4	3	7	1	5	3	4	5
1	4	4	4	5	4	3	4	3	5	4	3	4	2	3	1	4	3	2	3	3	3	3	2	3	2	3	2	5	6	2	6	2	6	5	5	5	3	6	5	5	3	5	2	6	4	6
1	3	3	4	3	4	4	2	1	1	2	3	2	4	3	1	4	4	1	4	4	3	2	3	1	4	1	4	6	5	2	6	4	4	6	6	5	4	4	5	4	4	4	4	4	5	4
1	5	5	4	2	5	5	4	2	4	2	4	5	2	3	3	2	1	4	1	2	1	2	3	4	1	4	1	6	5	3	5	1	7	1	6	4	3	7	1	4	2	6	6	2	1	7
1	4	3	2	2	4	2	1	2	3	2	3	4	3	3	2	3	3	2	3	3	3	3	2	3	2	3	2	6	4	4	4	5	3	5	4	4	2	5	4	2	6	2	4	4	2	2
1	3	3	2	2	4	3	1	2	4	4	4	4	3	4	1	4	4	2	3	3	3	3	2	3	2	3	2	5	1	4	4	5	3	4	4	2	1	6	2	3	7	1	4	4	4	3
1	5	5	5	5	5	5	5	5	5	1	1	1	2	3	2	3	3	3	2	2	2	3	2	4	1	4	1	5	1	1	7	5	3	1	3	3	1	1	1	1	6	2	4	4	6	7
1	4	2	5	5	5	5	4	4	5	2	3	5	4	3	1	4	4	3	2	2	2	4	1	3	2	3	2	6	7	1	7	3	5	6	6	6	6	5	5	4	5	3	1	7	6	6
1	5	5	5	4	5	5	5	4	4	5	5	4	2	2	3	2	2	4	1	1	1	4	1	4	1	4	1	6	7	1	7	1	7	6	6	5	5	6	7	7	1	7	4	4	7	6
1	3	4	4	5	5	3	5	2	4	4	2	3	2	2	3	2	2	4	1	1	1	3	2	4	1	4	1	3	2	4	4	6	2	4	5	2	2	3	4	5	5	3	4	4	5	6
1	4	4	2	4	4	3	4	2	4	3	4	4	3	3	3	2	2	3	2	2	2	4	1	3	2	3	2	6	4	2	6	4	4	5	5	5	3	5	6	6	3	5	5	3	5	5
1	2	1	2	5	1	1	3	1	2	3	4	5	4	4	1	4	1	2	3	4	4	2	3	2	3	2	3	6	4	5	3	7	1	7	7	4	1	1	3	1	7	1	1	7	1	4
1	4	3	4	3	3	4	3	4	5	2	4	4	3	3	2	3	4	1	4	3	2	3	2	2	3	2	3	5	3	2	6	3	5	4	5	3	3	6	5	4	6	2	6	2	5	6
1	4	3	5	3	3	3	1	2	4	4	4	3	3	4	1	4	3	1	4	2	3	2	3	2	3	2	3	5	4	1	7	2	6	5	5	5	4	6	5	5	4	4	1	7	6	6
1	4	3	4	3	5	4	4	2	1	1	2	4	3	3	1	4	4	3	2	3	2	2	3	2	3	1	4	6	5	3	5	5	3	2	2	5	3	7	4	4	6	2	3	5	2	5
1	5	5	4	3	5	5	4	4	4	4	4	5	2	3	2	3	2	3	2	1	2	3	2	3	2	4	1	5	7	1	7	1	7	4	5	4	4	5	5	5	2	6	3	5	6	6
1	4	4	4	2	3	2	2	5	4	3	4	4	3	3	2	3	3	4	1	2	2	2	3	2	3	3	2	5	3	5	3	2	6	6	5	4	3	3	5	4	4	4	5	3	5	7
1	3	4	5	3	5	4	4	4	5	5	5	4	3	3	2	3	4	3	2	2	3	1	4	3	2	3	2	5	6	1	7	2	6	7	5	5	3	4	6	4	3	5	1	7	3	6
1	4	3	4	3	4	4	3	3	4	3	5	4	4	4	3	2	3	2	3	2	3	3	2	3	2	2	3	6	5	4	4	4	4	6	5	4	4	3	6	4	5	3	4	4	6	6
1	4	3	4	3	3	5	2	3	4	2	3	3	3	3	1	4	3	2	3	3	3	3	2	1	4	1	4	6	2	3	5	4	4	1	4	5	1	5	6	2	7	1	1	7	5	4
1	2	2	2	4	1	1	1	1	4	1	4	5
1	4	2	4	4	3	3	4	1	1	1	1	2
1	2	2	2	4	4	3	4	1	3	3	4	4
1	4	3	5	4	4	5	1	2	3	4	4	5
1	2	1	2	1	4	3	1	2	3	1	4	2
1	3	4	4	5	5	4	5	3	3	3	3	2
1	2	3	4	3	5	5	3	4	4	3	5	4
1	3	4	4	5	4	4	3	3	4	4	4	4	3	3	2	3	3	2	3	2	2	3	2	3	2	2	3	6	5	3	5	3	5	5	6	5	4	6	5	5	4	4	3	5	5	6
1	3	2	4	4	4	4	4	4	5	4	5	4	4	4	1	4	4	1	4	3	3	2	3	3	2	3	2	6	5	3	5	2	6	3	3	2	1	4	4	4	7	1	2	6	2	5
1	5	4	3	5	5	5	5	3	4	4	4	5	3	4	2	3	2	1	4	4	3	2	3	4	1	4	1	6	7	1	7	2	6	7	7	7	7	7	7	7	6	2	1	7	7	7
1	2	3	4	4	3	4	4	3	5	4	4	4	3	3	2	3	3	2	3	2	3	3	2	3	2	2	3	3	5	3	5	5	3	5	5	6	3	4	3	5	3	5	2	6	5	6
1	5	4	5	3	4	5	2	2	5	2	4	4	3	3	1	4	3	1	4	2	3	4	1	3	2	2	3	7	3	1	7	2	6	6	6	6	6	6	7	7	6	2	1	7	7	7
1	2	1	2	2	4	3	2	1	1	1	4	4	1	4	2	3	4	2	3	3	2	1	4	3	2	3	2	5	2	4	4	6	2	4	2	2	2	5	5	2	6	2	3	5	5	5
1	4	4	5	4	3	4	5	2	3	3	4	2	3	3	1	4	3	2	3	2	3	1	4	3	2	1	4	6	5	2	6	3	5	1	3	5	4	4	5	5	4	4	4	4	5	7
1	2	2	3	4	2	4	3	4	5	4	4	5	3	3	1	4	3	3	2	2	2	3	2	3	2	1	4	1	6	3	5	2	6	6	3	3	5	5	4	2	3	5	2	6	3	4
1	5	4	4	4	3	4	2	2	5	4	5	4	3	3	1	4	3	3	2	1	3	3	2	1	4	1	4	6	4	1	7	2	6	6	7	6	1	7	6	7	4	4	1	7	6	6
1	5	5	5	5	5	5	5	5	5	5	5	4	3	3	3	2	2	3	2	1	2	3	2	4	1	4	1	6	5	3	5	2	6	5	5	5	3	6	6	7	3	5	2	6	7	7
1	4	3	5	4	4	5	2	1	2	2	3	3	4	4	1	4	4	1	4	2	3	3	2	2	3	1	4	5	6	2	6	2	6	7	6	6	5	5	6	3	3	5	1	7	5	7
1	3	4	5	4	2	5	5	5	4	4	5	5	4	4	1	4	4	2	3	2	2	4	1	4	1	2	3	5	4	3	5	2	6	5	5	5	4	5	7	7	3	5	2	6	6	6
1	4	3	4	5	3	3	2	2	3	1	2	2	3	3	1	4	3	2	3	3	3	3	2	3	2	2	3	6	5	3	5	3	5	4	4	3	5	6	6	4	5	3	3	5	5	5
1	1	1	1	4	3	2	4	2	2	2	2	3	4	4	3	2	3	1	4	3	3	3	2	4	1	3	2	5	3	3	5	3	5	4	5	5	3	3	5	6	5	3	3	5	4	4
1	2	1	2	3	2	2	3	1	4	2	3	4	4	4	1	4	4	1	4	3	3	2	3	1	4	1	4	3	1	3	5	5	3	2	4	2	1	3	5	1	7	1	5	3	4	2
1	4	4	4	4	5	4	4	4	5	5	5	5	3	3	2	3	2	3	2	2	2	3	2	3	2	3	2	6	5	3	5	3	5	4	5	4	5	6	5	5	3	5	3	5	5	6
1	5	4	4	3	5	3	5	4	4	3	3	4	2	3	2	3	2	2	3	2	2	4	1	3	2	3	2	5	4	4	4	2	6	4	5	5	5	7	5	6	4	4	2	6	6	5
1	3	5	4	5	4	1	5	2	3	1	2	3	4	4	1	4	4	1	4	4	4	4	1	3	2	4	1	7	6	4	4	1	7	7	7	7	7	7	5	5	2	6	2	6	7	7
1	4	4	3	2	3	1	5	5	5	3	5	5	3	4	2	3	3	1	4	3	2	4	1	4	1	4	1	5	1	5	3	7	1	4	2	1	1	3	2	2	7	1	6	2	1	4
1	4	4	4	5	5	5	4	3	3	3	4	4	3	3	2	3	2	2	3	2	2	4	1	3	2	3	2	5	2	5	3	6	2	2	2	2	1	5	1	2	6	2	6	2	3	2
1	3	3	4	4	4	4	5	3	4	4	5	3	3	3	1	4	3	2	3	3	2	2	3	2	3	2	3	7	5	2	6	3	5	4	4	4	5	6	5	5	5	3	5	3	5	5
1	1	4	3	2	2	2	2	1	2	3	3	3	4	4	1	4	3	2	3	3	3	2	3	1	4	2	3	3	1	5	3	7	1	1	5	3	1	5	4	5	7	1	3	5	5	2
1	5	4	5	3	5	5	5	5	5	5	5	5	2	3	3	2	1	3	2	2	2	3	2	4	1	4	1	6	6	6	2	2	6	5	5	4	3	6	7	4	2	6	5	3	6	5
1	2	1	1	2	2	2	1	3	3	3	5	3	4	4	1	4	4	1	4	3	4	1	4	1	4	1	4	2	3	3	5	3	5	2	3	4	3	2	3	3	5	3	2	6	5	4
1	1	1	2	4	3	4	4	1	2	4	4	4	4	4	1	4	4	1	4	4	4	1	4	1	4	2	3	2	1	2	6	7	1	4	3	5	1	1	1	4	7	1	5	3	1	2
1	5	4	5	4	2	5	5	2	3	2	1	4	4	4	2	3	3	2	3	1	2	3	2	1	4	1	4	7	7	1	7	1	7	5	7	3	5	7	7	2	4	4	1	7	7	7
1	3	3	4	2	5	5	4	5	5	5	5	5	4	4	1	4	4	4	1	1	2	4	1	4	1	4	1	3	1	7	1	3	5	6	3	1	1	4	3	1	6	2	1	7	4	1
1	3	5	5	4	4	5	3	3	4	2	3	3	2	2	1	4	3	3	2	3	3	1	4	3	2	3	2	7	1	2	6	3	5	5	5	5	3	6	4	6	6	2	3	5	6	5
1	4	3	5	3	4	4	5	4	4	2	2	3	3	3	1	4	3	1	4	4	4	1	4	2	3	2	3	6	3	5	3	6	2	2	3	2	2	4	5	5	7	1	4	4	4	4
1	4	5	4	3	5	5	4	5	5	5	5	5	3	3	2	3	2	3	2	3	3	4	1	4	1	4	1	5	7	1	7	1	7	7	7	7	7	7	7	7	1	7	1	7	7	7
1	4	3	4	3	5	5	3	4	4	2	4	4	3	3	3	2	3	1	4	3	3	4	1	2	3	3	2	6	3	3	5	5	3	5	5	4	3	6	3	5	5	3	3	5	4	5
1	3	2	3	5	3	3	5	5	5	4	4	4	4	4	1	4	4	2	3	3	3	3	2	4	1	2	3	5	6	2	6	2	6	5	6	6	4	5	5	4	4	4	3	5	5	5
1	3	2	5	4	5	5	5	5	5	5	5	5	4	4	1	4	4	1	4	3	3	3	2	4	1	2	3	5	5	3	5	3	5	7	6	7	1	7	7	5	7	1	1	7	6	5
1	4	4	3	4	4	4	4	3	3	4	5	3	2	3	2	3	3	2	3	2	2	3	2	3	2	3	2	5	2	6	2	2	6	4	5	5	4	5	4	5	5	3	2	6	6	4
1	3	3	4	2	2	2	2	3	3	3	4	4	3	3	1	4	3	2	3	3	3	2	3	4	1	2	3	5	5	3	5	3	5	4	5	5	3	5	6	3	3	5	4	4	5	5
1	5	5	5	4	5	3	4	5	5	5	5	5	1	3	1	4	2	2	3	2	2	4	1	4	1	4	1	7	3	1	7	1	7	5	5	5	1	6	5	2	7	1	1	7	6	6
1	5	3	5	5	5	5	1	5	5	5	5	5	4	4	1	4	3	1	4	2	3	4	1	2	3	1	4	6	5	1	7	1	7	5	7	7	5	5	1	1	5	3	1	7	7	6
1	4	3	4	5	4	4	4	4	5	4	4	4	3	3	2	3	3	3	2	2	2	4	1	4	1	3	2	6	6	2	6	2	6	6	6	3	5	4	5	5	5	3	3	5	6	6
1	4	2	2	1	4	1	1	1	4	1	2	1	4	4	1	4	4	1	4	4	4	1	4	1	4	1	4	5	1	5	3	7	1	1	1	1	1	2	1	1	7	1	3	5	1	1
1	5	5	5	4	5	5	1	3	5	4	5	5	3	2	4	1	2	3	2	2	2	4	1	4	1	4	1	7	7	1	7	1	7	7	7	7	7	7	7	7	2	6	3	5	7	7
1	4	4	5	4	4	3	2	4	4	4	4	4	3	3	2	3	2	3	2	1	2	2	3	2	3	1	4	5	3	3	5	3	5	4	4	4	4	6	5	2	4	4	5	3	4	2
1	5	5	5	5	5	5	5	3	3	3	5	2	2	3	1	4	3	2	3	1	2	4	1	4	1	4	1	7	7	1	7	1	7	7	7	7	7	7	7	7	5	3	1	7	7	7
1	2	2	4	3	4	5	2	4	4	3	4	4	3	3	1	4	3	2	3	3	3	4	1	4	1	2	3	3	1	5	3	7	1	2	4	5	1	5	3	3	7	1	2	6	5	5
1	3	3	5	4	5	4	4	5	5	5	5	5	3	4	4	1	4	2	3	2	3	4	1	4	1	4	1	6	7	2	6	1	7	7	7	6	5	5	5	4	2	6	1	7	5	6
1	4	4	5	5	5	4	3	5	5	5	5	5	3	3	2	3	3	2	3	3	3	3	2	3	2	3	2	5	6	4	4	3	5	5	4	5	4	3	5	6	5	3	2	6	4	5
1	1	1	1	3	1	4	2	5	5	5	4	5	3	3	1	4	2	3	2	1	3	3	2	2	3	2	3	6	5	6	2	5	3	2	5	3	1	4	2	2	7	1	6	2	1	7
1	4	4	5	4	5	4	2	4	5	5	4	4	4	4	2	3	3	2	3	2	3	2	3	3	2	3	2	7	7	2	6	2	6	5	6	6	5	5	6	5	4	4	1	7	6	7
1	4	4	4	4	5	4	4	4	4	3	4	4	4	3	1	4	3	1	4	3	3	2	3	3	2	2	3	5	1	1	7	4	4	4	2	5	2	3	4	3	4	4	2	6	6	3
1	2	1	3	4	1	1	1	1	2	1	3	4	4	4	1	4	4	1	4	4	4	1	4	4	1	1	4	5	5	1	7	1	7	7	6	5	5	4	6	4	5	3	1	7	5	4
1	4	3	4	4	4	3	1	1	2	2	3	3	4	4	1	4	4	1	4	4	4	1	4	1	4	1	4	2	3	6	2	3	5	4	5	5	4	5	5	3	7	1	1	7	7	4
1	5	5	5	5	4	5	5	3	4	3	3	3	2	3	2	3	3	3	2	2	2	3	2	3	2	3	2	4	6	1	7	1	7	6	7	7	6	6	7	6	2	6	2	6	6	6
1	4	4	5	4	5	4	5	3	4	4	5	5	4	3	1	4	3	1	4	3	3	3	2	3	2	2	3	5	6	2	6	2	6	7	7	6	4	5	6	7	5	3	1	7	7	7
1	4	4	5	5	5	5	5	3	4	4	4	4	3	3	2	3	3	3	2	2	2	3	2	4	1	4	1	6	4	1	7	2	6	4	6	5	5	6	5	2	4	4	1	7	7	6
1	4	4	4	4	5	5	2	5	5	5	5	5	3	3	1	4	3	2	3	3	2	4	1	4	1	4	1	6	7	1	7	2	6	7	7	6	6	7	6	7	6	2	2	6	7	6
1	4	2	4	2	1	2	1	4	5	5	5	5	4	4	1	4	4	1	4	3	4	3	2	3	2	3	2	3	2	3	5	1	7	5	5	3	4	3	6	4	7	1	2	6	6	6
1	4	4	4	2	4	5	5	4	4	4	4	4	2	3	2	3	3	2	3	2	2	4	1	3	2	3	2	7	7	2	6	2	6	6	6	6	6	6	6	6	3	5	1	7	6	7
1	2	3	4	5	3	2	2	1	2	1	3	2
1	4	4	5	4	5	3	2	5	5	5	5	5
1	3	2	4	4	2	3	4	3	3	4	4	4
1	4	2	4	3	2	1	1	3	4	3	4	4
1	4	4	4	4	4	5	2	4	5	5	4	4
1	3	1	4	2	3	2	2	1	4	2	3	2
1	2	2	3	3	2	1	2	2	3	2	3	3
1	2	2	3	4	3	4	2	4	4	3	3	4
1	1	1	1	4	1	2	2	1	1	1	3	4
1	3	2	4	3	4	5	2	3	3	2	3	3
1	4	1	2	4	4	5	1	3	5	2	5	5
1	4	4	4	4	3	3	3	4	4	4	4	4
1	1	4	5	4	4	4	1	5	5	5	5	5
1	3	2	4	4	4	3	3	2	4	3	3	3
1	4	4	5	3	3	5	3	1	2	1	4	4
1	4	4	5	4	4	2	3	1	1	1	2	3
1	4	4	4	3	4	5	3	3	4	4	4	4
1	3	2	3	2	2	3	3	2	2	3	4	4
1	3	1	2	2	2	1	2	3	4	3	2	4
1	2	3	2	2	3	3	1	3	4	5	5	5
1	2	1	3	3	2	2	2	3	5	3	4	4
1	1	1	3	4	1	2	1	1	1	1	3	3
1	2	1	3	5	1	3	1	1	2	5	5	4
2	4	3	4	4	2	4	4	2	1	3	3	3																																			1	7	1
2	2	2	4	5	5	4	4	3	4	2	5	3																																			4	4	3
2	1	1	1	3	3	1	1	1	1	1	2	1																																			3	5	1
2	2	1	3	2	2	2	2	2	4	4	5	4																																			4	4	1
2	2	2	4	2	2	4	2	2	2	2	4	4																																			2	6	4
2	4	2	5	1	4	4	1	3	4	5	5	4																																			5	3	3
2	4	3	5	2	4	2	1	2	3	1	3	5																																			5	3	3
2	1	1	1	3	2	4	1	1	1	1	3	4																																			1	7	1
2	3	2	4	4	4	4	3	2	4	3	4	5																																			4	4	4
2	2	1	2	2	1	1	3	2	2	2	4	4																																			4	4	1
2	2	1	1	3	2	4	3	4	3	5	5	5																																			2	6	3
2	4	4	5	4	5	5	5	3	4	3	4	3																																			3	5	1
2	2	1	2	4	2	2	2	1	4	1	3	4																																			2	6	1
2	4	3	4	3	3	5	5	4	5	5	4	5																																			4	4	5
2	4	2	3	2	4	5	4	2	2	4	4	5																																			4	4	5
2	4	4	5	4	4	3	2	3	4	3	4	2																																			4	4	3
2	4	3	4	4	4	2	4	3	4	2	3	4																																			4	4	3
2	3	2	2	1	2	2	4	2	4	3	4	4																																			4	4	1
2	5	4	4	4	4	4	4	3	2	2	4	3																																			4	4	4
2	2	3	4	5	2	3	5	3	3	3	4	4																																			3	5	1
2	4	3	2	4	5	5	4	5	5	5	5	5																																			5	3	5
2	5	4	4	4	5	3	4	5	5	5	4	5																																			4	4	5
2	5	5	5	5	5	5	5	4	4	3	4	4																																			4	4	4
2	4	5	2	5	4	5	5	4	4	2	4	3																																			3	5	4
2	4	2	4	3	4	4	2	4	5	4	4	4																																			4	4	5
2	5	5	5	5	5	5	5	5	5	5	5	2																																			1	7	5
2	2	2	4	4	4	2	4	2	1	2	4	4																																			2	6	4
2	4	2	1	3	3	2	4	2	4	3	4	3																																			4	4	3
2	2	1	1	2	3	4	4	1	1	4	4	4																																			3	5	1
2	2	2	3	2	4	4	2	4	5	4	4	5																																			3	5	5
2	4	4	5	4	4	3	2	4	4	5	5	4																																			4	4	2
2	2	1	4	2	2	2	2	1	3	3	5	5																																			4	4	4
2	4	5	5	4	5	5	4	3	4	4	4	4																																			4	4	4
2	4	2	2	3	4	4	2	2	3	2	5	4																																			3	5	2
2	1	2	4	2	3	3	2	4	4	3	3	4																																			4	4	3
2	2	1	2	3	2	2	3	1	2	2	4	4																																			2	6	1
2	3	3	4	3	2	4	2	3	5	4	3	4																																			4	4	2
2	4	4	4	2	5	4	1	1	1	1	1	1																																			1	7	1
2	3	4	4	2	4	4	2	4	5	4	5	4																																			3	5	4
2	4	2	3	5	4	5	4	3	3	2	3	3																																			4	4	3
2	1	1	2	4	1	2	1	1	1	2	4	2																																			4	4	1
2	2	4	5	4	5	4	1	2	4	2	4	4																																			4	4	4
2	2	2	3	3	4	4	5	4	5	4	5	4																																			4	4	4
2	3	2	4	3	2	2	2	1	4	2	3	3																																			3	5	1
2	3	2	3	4	4	2	3	2	2	2	4	4																																			4	4	2
2	2	2	4	3	2	4	2	3	4	2	5	4																																			4	4	3
2	4	3	4	3	5	2	5	5	5	4	4	5																																			1	7	4
2	5	1	1	2	1	1	1	4	4	2	4	4																																			3	5	1
2	2	4	4	1	2	2	3	2	3	4	2	3																																			4	4	2
2	5	4	4	2	5	4	5	5	5	5	5	5																																			4	4	4
2	5	4	4	2	4	4	2	3	4	3	3	5																																			4	4	3
2	4	4	4	3	4	5	4	2	4	4	3	5																																			5	3	3
2	5	4	4	4	5	5	4	1	3	5	4	4																																			4	4	3
2	2	2	4	5	4	4	3	4	5	5	5	5																																			4	4	5
2	4	4	4	5	5	5	5	5	5	4	5	5																																			4	4	4
2	3	2	5	2	4	2	4	1	2	2	5	2																																			5	3	2
2	4	5	4	5	5	5	5	4	5	4	5	4																																			3	5	4
2	2	2	2	2	3	2	2	1	2	2	2	1																																			3	5	2
2	2	2	2	4	4	2	1	2	4	2	4	5																																			5	3	3
2	2	3	4	2	5	4	2	1	3	2	3	1																																			5	3	1
2	3	3	4	4	4	2	4	1	1	1	2	4																																			5	3	3
2	2	4	4	4	4	3	2	2	3	3	5	4																																			4	4	5
2	5	5	4	3	4	4	4	4	5	2	2	3																																			4	4	2
2	4	4	4	5	5	5	2	4	4	1	4	4																																			5	3	1
2	3	2	4	2	4	5	4	4	5	3	4	3																																			1	7	3
2	2	1	3	2	4	4	2	4	5	3	5	4																																			2	6	3
2	4	2	2	4	4	4	4	3	3	4	4	4																																			4	4	4
2	4	4	2	2	3	2	4	3	5	4	4	4																																			2	6	4
2	4	4	4	5	5	5	5	5	5	5	4	5																																			1	7	5
2	4	4	3	4	4	4	4	1	1	1	2	2																																			1	7	1
2	3	1	3	3	3	1	2	3	5	2	5	5																																			5	3	2
2	4	5	5	5	5	4	5	5	5	4	4	4																																			4	4	4
2	4	5	5	4	5	3	5	3	4	2	2	3																																			4	4	2
2	2	3	2	5	2	2	3	1	4	1	4	4																																			5	3	3
2	3	4	3	4	4	4	5	4	5	5	4	5																																			4	4	5
2	4	2	4	2	2	2	2	3	4	3	4	4																																			4	4	3
2	5	5	4	5	5	5	4	4	4	4	5	5																																			4	4	4
2	2	2	4	4	4	2	2	1	1	1	1	1																																			1	7	1
2	4	4	5	4	5	5	5	5	5	5	5	5																																			2	6	4
2	4	5	4	5	5	5	5	4	5	5	5	5																																			1	7	5
2	4	2	4	2	4	2	2	4	4	3	5	4																																			4	4	4
2	3	4	5	4	4	4	4	4	5	3	4	4																																			3	5	4
2	2	2	3	4	2	2	4	2	2	1	4	4																																			5	3	3
2	5	5	4	5	5	5	4	4	5	5	5	5																																			2	6	4
2	2	4	4	5	4	3	2	4	4	3	4	4																																			4	4	4
2	2	4	5	2	4	4	4	1	1	1	1	2																																			5	3	3
2	4	4	5	5	4	4	3	3	4	2	3	4																																			4	4	4
2	5	4	4	2	5	2	2	2	3	5	4	3																																			3	5	4
2	4	2	4	4	4	4	3	4	4	5	4	4																																			5	3	4
2	5	4	4	4	5	3	3	2	2	4	4	4																																			5	3	4
2	4	5	4	5	4	4	3	3	4	5	4	4																																			4	4	4
2	3	1	4	4	3	4	2	1	1	1	2	2																																			2	6	2
2	2	1	1	5	2	4	5	1	1	5	4	5																																			5	3	2
2	4	3	5	4	5	4	4	3	3	4	4	3																																			4	4	5
2	4	3	4	5	4	5	5	1	2	3	1	4																																			5	3	3
2	4	5	4	5	4	4	1	1	1	1	3	1																																			5	3	1
2	3	4	4	4	4	5	3	4	5	4	5	5																																			5	3	5
2	3	5	5	4	5	4	3	4	5	4	5	5																																			4	4	4
2	4	5	5	5	5	5	4	4	5	4	4	5																																			4	4	5
2	4	5	5	5	5	5	4	5	5	4	4	5																																			4	4	5
2	4	4	4	3	4	4	2	1	2	3	3	4																																			3	5	1
2	3	4	5	5	5	5	4	1	4	3	4	5																																			4	4	4
2	4	5	4	3	4	4	3	1	1	1	1	1																																			3	5	1
2	4	5	4	4	5	5	4	2	2	2	4	4																																			4	4	3
2	5	4	5	4	5	4	5	3	4	3	3	4																																			3	5	3
2	3	2	4	5	4	4	5	3	5	4	3	4																																			4	4	5
2	4	2	2	5	3	3	4	3	4	4	4	4																																			4	4	3
2	4	4	5	4	5	5	4	5	5	5	5	5																																			5	3	5
2	4	3	4	4	4	3	4	4	5	4	4	3																																			3	5	3
2	4	4	5	4	4	4	2	2	1	2	2	1																																			3	5	1
2	2	4	4	4	2	4	1	1	1	1	2	5																																			5	3	1
2	4	4	5	2	4	2	4	3	4	3	4	4																																			4	4	5
2	5	5	5	3	5	5	4	1	2	2	3	3																																			4	4	3
2	2	2	3	4	3	4	2	2	3	3	2	4																																			3	5	4
2	5	4	3	5	5	5	5	4	4	3	4	3																																			4	4	3
2	4	1	4	5	3	5	5	4	5	5	5	5																																			2	6	5
2	3	3	4	5	5	5	5	5	5	5	4	5																																			4	4	4
2	1	2	4	5	5	5	4	2	3	1	1	3																																			2	6	3
2	3	4	4	3	2	4	4	3	5	2	4	4																																			5	3	1
2	5	5	5	4	5	4	5	5	5	5	5	5																																			5	3	5
2	4	4	4	4	4	4	4	3	4	4	4	3																																			4	4	4
2	4	2	5	2	4	4	5	3	3	3	4	4																																			4	4	1
2	4	4	2	4	2	2	1	1	2	4	4	4																																			5	3	4
2	5	4	5	4	5	5	4	3	2	4	4	4																																			3	5	2
2	4	1	4	5	4	5	5	4	4	4	4	4																																			4	4	5
2	5	4	5	4	5	4	5	3	5	3	4	5																																			4	4	4
2	4	3	3	4	4	5	3	1	5	1	3	4																																			4	4	4
2	2	4	4	2	5	4	2	4	5	4	4	4																																			4	4	4
2	3	3	3	3	2	1	1	1	1	1	2	1																																			1	7	1
2	4	4	5	4	4	5	2	1	2	1	2	2																																			5	3	1
2	5	2	4	3	5	4	3	2	2	3	4	4																																			3	5	3
2	4	4	4	3	4	2	4	4	4	3	3	3																																			2	6	1
2	2	3	3	4	4	3	2	2	3	3	4	4																																			5	3	2
2	1	3	4	3	4	1	1	3	3	3	4	5																																			1	7	2
2	2	1	3	4	2	1	1	2	4	1	4	4																																			3	5	1
2	4	5	5	5	4	4	5	3	4	2	2	3																																			4	4	2
2	4	4	4	2	2	4	1	2	2	4	4	4																																			4	4	1
2	2	3	4	3	2	4	2	3	4	4	4	3																																			2	6	2
2	3	2	3	4	3	3	1	1	1	2	2	3																																			3	5	1
2	4	3	4	3	4	4	3	4	5	3	5	5																																			3	5	4
2	4	3	4	4	4	4	3	3	4	3	4	4																																			4	4	4
2	2	4	5	4	2	5	1	2	2	2	4	4																																			5	3	1
2	4	3	2	4	3	2	2	2	4	3	4	4																																			1	7	1
2	5	4	5	4	5	5	4	2	3	3	3	5																																			5	3	2
2	3	2	4	4	3	2	1	2	5	4	4	4																																			4	4	3
2	4	4	3	3	4	4	4	2	4	1	4	5																																			1	7	4
2	4	4	4	2	4	2	3	2	3	3	4	2																																			4	4	4
2	3	2	4	4	1	1	2	4	4	4	4	3																																			4	4	3
2	2	2	2	3	4	4	4	3	4	2	4	4																																			3	5	4
2	4	3	4	5	4	3	4	2	4	2	4	4																																			4	4	1
2	4	2	4	3	5	1	2	3	4	1	4	2																																			5	3	2
2	4	4	4	2	3	4	3	1	1	2	2	4																																			4	4	2
2	3	2	4	5	4	4	4	5	5	5	4	5																																			5	3	3
2	4	5	4	4	4	4	4	3	2	2	4	3																																			4	4	4
2	2	2	4	5	4	4	4	5	5	5	5	5																																			5	3	5
2	2	1	5	3	3	3	1	1	3	2	3	3																																			5	3	1
2	4	4	5	5	4	3	4	5	4	4	5	5																																			4	4	5
2	2	4	4	5	5	4	4	1	1	1	3	3																																			5	3	1
2	4	5	5	5	4	5	5	4	4	4	4	4																																			3	5	3
2	2	1	4	4	3	1	2	3	4	3	4	4																																			3	5	2
2	4	4	4	4	4	4	4	3	4	4	4	5																																			4	4	2
2	4	2	4	5	5	4	4	5	5	5	5	5																																			2	6	4
2	3	2	2	5	4	4	2	4	4	4	3	4																																			1	7	3
2	4	4	5	5	4	2	4	1	2	5	5	5																																			4	4	5
2	2	3	2	2	4	1	3	2	3	3	4	4																																			4	4	3
2	4	4	5	5	4	5	2	5	5	5	5	5																																			2	6	4
2	5	4	4	5	5	5	5	4	4	3	3	4																																			4	4	3
2	2	2	4	5	3	3	4	3	5	4	5	4																																			4	4	1
2	4	3	4	5	3	2	4	3	4	2	4	5																																			5	3	3
2	4	2	2	4	4	3	4	1	4	5	5	4																																			4	4	2
2	2	2	2	4	4	5	4	4	5	3	4	4																																			4	4	4
2	4	5	4	4	4	5	3	4	5	4	4	4																																			4	4	5
2	2	2	5	4	4	4	4	2	1	3	3	3																																			5	3	3
2	3	4	4	2	4	4	3	4	5	2	4	4																																			4	4	5
2	4	3	2	2	4	3	3	2	3	4	5	5																																			5	3	1
2	4	2	4	2	4	3	2	2	3	2	2	3																																			4	4	1
2	4	3	4	4	4	1	2	4	4	4	2	4																																			1	7	4
2	2	5	5	4	1	5	4	1	1	3	4	4																																			4	4	5
2	4	4	4	5	5	5	4	3	4	3	4	4																																			3	5	1
2	1	1	1	3	1	1	1	1	1	1	1	1																																			3	5	3
2	3	1	2	1	2	2	2	2	5	2	5	5																																			5	3	1
2	4	3	5	4	4	5	5	1	4	2	4	4																																			4	4	3
2	5	4	5	3	5	5	5	5	5	4	5	5																																			4	4	5
2	3	2	4	2	3	2	3	1	1	3	4	4																																			4	4	3
2	5	5	5	5	5	5	5	1	1	1	1	1																																			5	3	1
2	1	1	1	4	3	2	2	1	1	1	2	2																																			3	5	1
2	2	3	4	4	4	4	4	2	3	3	4	4																																			2	6	3
2	4	1	3	5	4	5	4	1	1	3	5	4																																			5	3	3
2	3	3	3	3	3	3	3	3	3	3	4	4																																			3	5	3
2	1	2	4	4	4	4	4	1	2	3	4	4																																			3	5	2
2	4	4	4	5	4	3	5	5	5	5	5	5																																			1	7	5
2	5	5	5	5	5	5	5	5	5	5	4	5																																			5	3	5
2	5	4	4	5	4	4	2	2	4	3	4	4																																			4	4	3
2	3	2	4	4	2	1	3	1	3	2	2	4																																			4	4	3
2	4	5	5	2	5	5	5	3	4	3	4	4																																			4	4	2
2	4	2	2	4	4	4	3	2	2	2	4	3																																			2	6	1
2	4	4	4	3	4	2	5	2	5	4	5	5																																			5	3	5
2	4	4	3	4	5	4	4	5	5	5	5	5																																			3	5	4
2	5	5	5	5	4	4	5	4	4	4	4	5																																			4	4	2
2	5	5	4	3	4	5	3	5	5	5	4	5																																			2	6	4
2	3	2	4	2	4	3	3	4	5	5	5	4																																			4	4	5
2	4	1	4	5	5	3	3	4	4	4	5	4																																			5	3	2
2	3	1	2	1	2	4	1	1	4	4	4	4																																			1	7	4
2	1	1	3	2	2	1	1	2	2	1	3	4																																			1	7	4
2	3	4	3	3	3	4	2	1	2	2	4	4																																			3	5	4
2	3	2	2	4	4	4	5	1	4	2	4	4																																			4	4	2
2	1	1	1	3	2	3	1	1	4	3	2	3																																			5	3	3
2	3	1	3	4	4	4	4	1	3	2	4	4																																			4	4	3
2	2	2	2	4	4	2	2	2	3	2	4	4																																			2	6	3
2	4	4	4	4	5	4	4	5	5	5	5	4																																			3	5	4
2	2	1	2	2	3	4	2	1	1	1	1	1																																			3	5	1
2	4	4	3	3	5	4	4	4	5	4	4	5																																			2	6	4
2	5	4	5	5	5	5	3	5	5	4	5	4																																			2	6	5
2	4	5	4	3	5	5	2	4	5	5	5	5																																			4	4	5
2	5	4	5	4	4	2	5	4	4	4	4	4																																			2	6	4
2	4	3	2	3	4	2	1	1	2	3	3	3																																			2	6	2
2	1	2	2	4	4	5	2	2	2	2	4	4																																			2	6	1
2	4	3	2	3	2	1	3	4	5	3	4	5																																			4	4	4
2	2	1	2	5	4	5	5	2	2	2	2	4																																			3	5	1
2	4	4	3	4	4	4	2	4	4	5	4	5																																			3	5	4
2	5	5	5	2	3	5	4	4	5	4	5	5																																			5	3	2
2	3	3	3	2	4	3	2	1	3	1	5	4																																			5	3	3
2	3	3	3	4	3	3	3	3	3	3	3	3																																			1	7	1
2	5	5	5	5	5	5	5	5	5	5	5	5																																			5	3	5
2	4	3	3	4	4	4	3	3	3	1	4	3																																			1	7	1
2	4	2	4	4	4	3	2	2	2	2	3	3																																			4	4	4
2	1	1	1	2	2	1	1	1	1	1	3	2																																			4	4	1
2	5	4	5	2	4	3	4	1	4	1	3	4																																			5	3	1
2	4	4	4	2	3	5	4	4	5	2	4	5																																			5	3	4
2	4	1	1	5	5	3	5	2	5	4	5	5																																			5	3	5
2	2	4	4	2	2	4	2	2	4	2	2	4																																			5	3	3
2	4	1	4	2	3	2	4	1	3	4	5	1																																			5	3	1
2	4	2	5	5	4	2	3	4	5	4	4	5																																			4	4	4
2	2	4	2	2	4	5	1	2	5	4	4	4																																			4	4	5
2	3	2	4	3	5	2	2	2	3	5	4	5																																			4	4	3
2	3	3	3	2	4	3	3	4	5	5	5	5																																			5	3	5
2	2	2	4	4	4	4	3	4	4	3	4	4																																			4	4	3
2	4	3	2	3	4	5	3	1	1	1	1	1																																			2	6	1
2	3	4	4	2	4	4	2	3	4	3	4	5																																			4	4	4
2	3	4	4	2	4	4	2	4	5	4	5	4																																			2	6	5
2	4	4	4	4	4	4	2	4	4	4	4	4																																			3	5	4
2	4	4	4	5	5	5	4	4	4	3	4	4																																			3	5	5
2	5	5	5	5	5	4	5	1	2	5	1	5																																			4	4	5
2	1	1	1	4	4	3	1	2	3	5	5	5																																			4	4	1
2	5	4	5	4	5	5	4	2	4	2	4	4																																			5	3	3
2	5	4	5	3	5	4	2	5	5	5	5	5																																			1	7	5
2	3	2	5	4	4	4	2	3	4	4	5	4																																			4	4	4
2	3	1	4	2	4	3	2	1	4	3	5	4																																			5	3	4
2	2	4	4	3	4	5	2	1	3	3	5	4																																			4	4	3
2	2	2	2	4	3	4	2	1	2	1	4	4																																			5	3	4
2	4	3	2	5	4	4	2	2	3	2	5	4																																			3	5	4
2	4	3	4	2	5	2	4	1	4	2	3	4																																			4	4	2
2	4	5	3	2	5	4	2	2	3	2	3	3																																			3	5	3
2	5	4	4	5	5	5	4	4	4	3	3	4																																			3	5	4
2	3	4	4	2	4	4	3	4	5	4	4	4																																			4	4	4
2	2	3	4	4	3	3	2	4	5	4	5	5																																			5	3	4
2	4	5	5	4	5	4	5	2	3	3	4	5																																			5	3	3
2	3	2	4	5	4	5	5	3	4	3	3	3																																			3	5	2
2	4	5	5	5	5	5	4	4	5	4	4	5																																			4	4	5
2	2	3	5	5	5	5	1	3	4	2	3	5																																			4	4	4
2	5	5	5	5	5	5	5	5	5	5	4	3																																			5	3	3
2	3	4	4	2	2	1	1	1	2	1	4	4																																			5	3	1
2	5	5	5	5	5	5	5	2	4	4	1	2																																			5	3	4
2	4	4	5	3	5	4	5	4	5	5	4	4																																			2	6	4
2	4	5	5	3	5	4	5	2	4	3	5	5																																			4	4	4
2	1	3	4	4	4	5	2	3	5	4	4	4																																			5	3	4
2	4	3	4	4	4	4	4	1	1	4	5	4																																			4	4	3
2	4	4	4	5	3	4	3	3	4	5	5	5																																			3	5	5
2	4	4	5	5	5	4	5	3	3	1	4	2																																			3	5	5
2	4	2	4	2	4	2	2	4	4	4	4	4																																			4	4	4
2	1	1	1	1	1	1	1	1	3	2	3	1																																			4	4	1
2	4	2	4	5	4	1	1	1	1	1	4	4																																			1	7	1
2	4	2	4	4	4	2	2	3	4	3	4	4																																			4	4	4
2	5	3	4	4	4	4	2	1	2	2	3	4																																			2	6	2
2	5	4	4	4	5	5	5	1	1	1	3	5																																			1	7	1
2	4	3	4	2	4	4	2	3	2	1	4	4																																			4	4	3
2	2	3	4	4	4	3	2	4	4	3	4	5																																			4	4	4
2	4	4	4	2	5	2	2	2	3	4	5	4																																			5	3	4
2	2	4	4	5	5	4	4	2	2	2	2	4																																			4	4	3
2	4	4	4	5	4	3	3	4	4	2	4	2																																			5	3	1
2	2	4	4	2	3	2	2	3	2	4	4	5																																			4	4	3
2	3	4	4	5	5	5	3	4	3	4	4	4																																			5	3	3
2	4	5	4	2	4	5	1	4	4	5	5	5																																			4	4	4
2	2	4	4	1	3	2	1	1	5	4	2	5																																			5	3	2
2	2	3	4	3	4	4	2	4	5	4	5	5																																			4	4	4
2	4	5	4	4	5	5	5	3	4	2	3	4																																			5	3	5
2	2	4	4	3	4	4	4	4	4	4	4	4																																			4	4	3
2	4	4	5	2	4	2	4	3	4	4	2	4																																			5	3	4
2	5	5	5	5	5	5	5	4	4	4	5	5																																			4	4	4
2	2	1	3	4	3	2	4	1	1	2	2	4																																			4	4	2
2	3	4	5	5	5	5	5	2	5	4	5	5																																			5	3	5
2	2	2	4	5	4	3	1	1	4	4	4	5																																			4	4	4
2	3	4	5	3	5	4	3	5	5	5	4	4																																			2	6	5
2	4	2	5	4	4	4	4	2	4	3	4	4																																			2	6	4
2	1	1	2	2	4	2	1	3	4	4	4	5																																			5	3	2
2	4	4	4	3	4	4	4	2	4	4	4	4																																			4	4	3
2	3	2	3	4	2	4	3	1	1	1	3	1																																			3	5	3
2	5	4	4	2	5	2	4	1	4	2	4	5																																			1	7	3
2	3	2	4	1	5	3	4	1	2	2	3	1																																			5	3	1
2	4	2	4	2	3	3	3	2	2	4	4	4																																			5	3	4
2	4	4	5	4	5	5	5	4	4	4	4	4																																			5	3	2
2	2	2	1	4	3	3	1	3	3	2	4	3																																			5	3	2
2	4	5	3	5	5	3	4	3	4	3	4	5																																			4	4	4
2	5	4	5	2	5	4	4	4	5	1	4	4																																			5	3	2
2	5	5	4	2	4	4	2	1	4	2	4	3																																			4	4	2
2	5	3	4	3	5	5	4	4	5	4	5	4																																			2	6	5
2	3	3	4	5	5	2	1	5	5	5	5	5																																			5	3	2
2	5	4	5	4	4	2	5	2	4	3	4	5																																			4	4	1
2	3	1	4	2	1	3	3	1	3	1	4	3																																			5	3	1
2	3	1	2	4	1	1	3	1	1	1	3	2																																			5	3	1
2	2	2	2	4	2	4	1	2	4	4	4	4																																			4	4	4
2	5	5	5	5	5	4	4	3	4	4	4	3																																			5	3	3
2	5	5	5	4	5	3	5	3	4	3	4	2																																			4	4	4
2	4	1	2	5	5	4	1	1	3	2	5	5																																			2	6	4
2	3	2	3	4	4	4	4	3	5	4	4	4																																			3	5	1
2	5	4	5	4	4	5	4	2	3	3	3	4																																			4	4	1
2	4	2	5	2	3	2	3	3	4	4	4	4																																			3	5	4
2	3	2	3	4	4	2	2	1	1	2	3	4																																			4	4	1
2	4	5	4	5	4	3	5	1	3	2	4	3																																			4	4	4
2	4	4	4	4	4	4	3	5	5	5	5	5																																			3	5	5
2	5	2	3	5	5	4	5	4	5	4	5	5																																			4	4	5
2	4	1	3	2	4	5	2	5	5	4	4	5																																			4	4	1
2	5	4	4	4	4	4	4	4	5	3	3	3																																			4	4	4
2	3	1	3	2	1	4	2	1	2	2	3	4																																			3	5	2
2	3	3	4	5	2	4	4	1	3	3	4	4																																			3	5	3
2	4	2	5	3	5	5	4	3	5	5	5	5																																			5	3	5
2	2	2	3	1	5	2	1	1	1	1	1	1																																			5	3	3
2	5	4	4	5	5	4	5	3	4	3	5	5																																			4	4	4
[truncated: 27 more columns]
