# Supplementary material for: Simplified and shortened French adaptation of a self-esteem contingency measure
Source: Front Psychol. 2025 May 30;16:1393944. doi: 10.3389/fpsyg.2025.1393944 (PMC12163058; doi:10.3389/fpsyg.2025.1393944)
Supplement: Supplementary file 1 [file Data_Sheet_1.zip › Employees_Study2.xlsx]

## Sheet: Feuil1
Cont1	Cont2	Cont3	Cont4	Cont5	Cont6	Cont7	Cont8	Cont9	Cont10	Cont11	SE1	SE2	SE3	SE4	SE5	SE6	SE7	SE8	SE9	SE10	Need_belong1	Need_belong2	Need_belong3	Need_belong4	Need_belong5	Need_belong6	Need_belong7	Need_belong8	Need_belong9	Need_belong10	Self_perf1	Self_perf2	Self_perf3	Self_perf4	Self_perf5	Self_perf6	Self_perf7	Self_perf8	Self_perf9	Self_perf10	Self_perf11	Self_perf12	Self_perf13	Self_perf14	Self_perf15		SE3_R	SE5_R	SE8_R
3	1	2	1	2	2	1	4	2	5	5	4	4	1	4	1	4	4	1	2	1	5	2	3	5	4	2	2	4	3	4	2	1	5	6	5	2	2	1	4	5	3	7	3	4	3		4	4	4
4	3	5	4	5	5	5	4	4	3	4	3	3	2	3	2	2	3	3	4	2	4	4	2	5	3	1	4	2	4	4	6	5	1	2	7	5	6	6	5	6	4	3	2	5	5		3	3	2
2	3	4	4	4	2	4	5	4	4	4	4	4	1	3	2	3	3	3	2	1	2	2	2	5	4	4	2	4	4	4	3	5	3	3	5	6	6	3	3	5	5	3	2	6	6		4	3	2
4	3	3	2	4	2	5	3	3	4	4	3	3	2	3	2	2	3	1	2	3	3	3	1	5	4	3	2	3	5	4	6	5	1	3	5	7	5	7	6	7	4	2	2	5	5		3	3	4
4	4	5	3	4	4	2	4	4	5	5	4	4	1	3	2	3	3	4	2	2	5	4	3	5	3	3	1	4	3	3	6	4	1	4	5	4	4	4	4	5	5	7	2	7	7		4	3	1
2	2	4	1	4	1	1	4	4	5	5	4	4	1	3	2	3	3	1	3	2	4	4	2	5	4	4	2	4	4	4	1	1	5	6	3	2	5	2	3	2	5	6	3	3	5		4	3	4
3	4	4	2	4	3	2	4	4	4	4	4	4	1	4	1	3	3	3	1	1	4	4	2	5	4	3	3	4	4	5	3	5	5	4	5	5	3	2	3	3	3	5	3	5	5		4	4	2
4	4	4	2	4	5	3	4	4	5	4	3	3	2	3	2	3	3	2	2	2	4	4	4	5	3	2	4	3	4	4	3	3	5	5	3	3	3	3	5	3	3	5	5	3	5		3	3	3
1	3	4	4	4	5	4	5	4	5	4	3	2	3	3	3	1	2	4	4	3	5	4	4	2	2	1	4	3	3	4	4	2	3	7	1	3	3	1	2	3	3	6	5	3	3		2	2	1
2	4	5	5	4	5	2	4	2	5	5	4	4	1	4	3	2	3	3	2	1	4	1	4	3	3	1	5	3	3	3	7	7	1	4	7	6	3	7	6	7	5	5	1	6	5		4	2	2
4	4	4	4	4	2	2	4	4	2	4	3	3	1	3	1	4	3	4	2	2	1	4	1	4	5	4	5	3	2	4	5	6	3	3	6	6	6	5	7	5	4	5	3	5	6		4	4	1
3	2	3	2	4	2	2	4	3	4	4	4	4	1	4	1	3	3	3	2	2	3	4	2	5	3	2	3	4	4	4	5	3	3	5	3	5	3	3	4	3	4	5	3	3	5		4	4	2
4	4	5	4	4	4	2	1	1	1	1	4	4	1	4	2	2	2	3	2	3	2	2	4	4	2	1	4	2	1	2	6	5	2	2	5	6	5	5	7	5	6	3	3	5	6		4	3	2
2	2	2	3	2	3	1	4	3	4	3	3	3	1	3	1	3	3	2	2	1	2	4	3	4	3	4	2	3	2	4	5	3	1	3	4	5	3	3	5	5	3	5	3	5	5		4	4	3
2	2	3	1	4	4	2	4	4	5	4	3	4	1	3	1	3	3	2	2	1	4	4	2	5	4	2	4	3	2	3	5	2	3	5	3	2	2	2	5	3	3	5	3	2	3		4	4	3
3	2	3	4	3	4	4	4	2	4	4	4	4	1	4	1	3	3	3	1	1	4	2	2	5	3	1	4	4	3	3	6	6	3	3	2	6	6	6	3	5	2	5	3	5	5		4	4	2
2	2	3	4	4	4	4	4	4	4	4	3	3	2	3	2	2	3	3	3	3	4	4	2	4	3	3	4	3	4	3	7	5	3	4	5	5	5	5	7	4	4	5	3	5	6		3	3	2
4	2	4	4	2	4	4	2	2	4	4	4	4	2	4	1	3	3	2	4	2	4	1	4	4	4	1	4	2	2	2	3	5	2	3	6	5	3	3	5	6	5	7	2	5	5		3	4	3
3	2	3	2	4	5	3	5	5	5	5	3	3	1	3	2	3	3	2	3	2	5	3	2	4	4	2	4	3	5	4	6	6	3	3	6	5	6	5	7	5	6	4	3	6	4		4	3	3
3	3	4	4	4	4	4	4	4	4	3	3	4	1	3	2	2	2	3	4	4	3	2	4	4	4	3	2	4	4	4	5	5	3	3	5	6	6	6	5	5	5	4	2	7	6		4	3	2
4	4	4	4	3	3	4	3	3	3	3	4	4	1	4	1	3	3	2	2	1	3	2	3	2	3	2	4	3	3	2	6	6	2	2	6	6	6	5	5	6	3	3	1	7	5		4	4	3
2	3	3	4	4	4	1	3	4	5	4	3	4	1	3	2	3	3	3	3	2	4	4	3	5	3	3	3	2	4	4	1	2	4	5	4	4	5	2	4	3	1	5	4	4	5		4	3	2
4	3	4	4	3	1	2	4	5	4	5	3	3	1	3	2	3	3	2	3	2	2	4	2	5	4	4	3	4	3	4	6	6	3	3	6	4	5	5	4	5	6	3	2	6	6		4	3	3
2	2	4	2	2	2	1	4	4	4	4	4	4	1	4	1	3	4	2	1	2	5	1	2	4	3	3	2	2	3	3	3	1	3	5	3	3	3	3	3	3	3	5	2	5	5		4	4	3
1	1	1	4	2	2	1	1	2	2	2	4	4	1	4	1	4	4	3	1	1	1	1	5	3	1	1	3	1	1	1	6	5	2	3	5	5	5	5	6	5	5	3	3	5	5		4	4	2
4	4	5	3	4	4	4	5	5	5	4	3	3	3	3	4	2	3	4	4	4	2	4	1	5	4	4	1	3	4	4	3	5	6	6	3	4	3	3	6	2	2	7	3	3	5		2	1	1
4	4	4	5	5	5	5	5	5	5	5	4	4	3	3	2	2	3	2	3	4	4	5	2	5	3	3	1	5	5	5	7	7	1	1	7	7	7	7	7	7	7	1	1	4	7		2	3	3
5	4	4	2	3	2	2	2	3	4	3	3	3	2	3	1	3	3	1	1	1	4	1	3	5	3	2	1	3	3	3	5	5	5	4	5	5	5	4	4	5	5	5	4	3	4		3	4	4
1	1	4	1	3	4	1	4	4	5	4	4	4	1	4	1	3	3	3	1	1	4	3	2	5	4	3	2	3	3	4	6	5	3	5	4	3	5	6	3	5	5	6	2	5	4		4	4	2
3	1	3	4	5	4	4	5	3	5	4	3	4	2	2	3	2	2	3	4	4	4	4	1	5	4	1	2	4	4	4	5	5	2	3	6	6	5	5	6	5	5	5	2	5	7		3	2	2
3	5	4	4	4	4	5	5	5	5	5	3	3	2	3	2	2	2	3	3	3	2	5	1	5	5	4	4	5	5	5	7	5	2	2	6	6	6	6	6	6	6	3	2	5	6		3	3	2
4	3	4	5	4	4	3	5	4	4	2	3	2	3	3	3	1	1	3	4	3	3	4	2	3	4	1	4	4	5	4	6	5	3	3	5	5	4	5	7	5	5	4	3	5	6		2	2	2
4	4	4	5	4	4	4	4	4	4	4	3	3	2	3	3	2	2	4	3	3	4	4	4	5	4	2	2	4	3	3	6	4	3	3	5	3	4	4	6	5	5	4	5	3	5		3	2	1
4	4	4	4	3	3	1	4	4	5	5	3	3	2	3	2	2	3	3	3	2	4	2	3	4	4	1	5	3	2	2	6	4	5	7	2	1	1	1	7	2	5	7	7	2	2		3	3	2
2	1	4	4	4	5	2	4	4	5	5	3	4	1	4	1	3	3	2	1	1	4	3	2	5	4	4	3	4	2	4	4	5	3	1	7	7	7	6	6	6	5	3	2	5	6		4	4	3
4	4	5	5	4	4	5	4	4	4	5	3	3	3	2	3	2	2	4	4	4	4	5	1	5	4	3	4	4	5	5	5	3	5	5	4	3	2	2	5	2	2	6	7	3	3		2	2	1
2	2	4	2	4	3	2	4	4	4	4	3	3	1	3	2	3	3	2	2	1	4	2	2	4	4	3	4	4	4	4	5	4	3	3	5	5	5	4	5	5	5	5	5	3	5		4	3	3
4	5	5	5	5	5	5	5	4	5	4	3	1	4	1	4	1	1	4	4	4	5	3	1	3	5	1	5	5	3	4	7	7	1	4	7	7	7	7	6	6	7	2	1	7	7		1	1	1
5	4	5	5	5	4	4	5	5	5	4	3	3	1	3	1	3	3	4	3	3	3	4	1	5	4	2	3	5	4	5	7	7	1	3	7	7	7	6	6	7	6	2	4	5	7		4	4	1
1	1	2	3	2	1	1	4	3	3	3	4	4	1	4	1	3	3	2	1	1	1	1	4	4	3	1	4	2	2	3	7	7	1	1	7	7	7	7	6	7	7	1	1	7	6		4	4	3
2	1	2	4	3	2	4	3	2	3	3	3	3	1	3	2	3	3	3	3	2	3	3	3	4	3	3	2	3	3	3	5	4	3	2	5	6	5	5	5	4	4	3	4	4	4		4	3	2
2	1	4	2	5	3	2	3	3	3	2	3	3	1	3	2	2	2	4	3	3	4	2	2	5	3	2	4	3	3	2	7	5	1	1	6	6	6	6	4	5	5	3	3	5	5		4	3	1
1	2	2	3	1	1	2	3	4	4	3	3	4	1	1	3	3	3	2	1	1	3	3	4	4	2	4	2	3	4	4	4	6	2	3	6	5	5	4	5	4	5	4	3	5	5		4	2	3
2	2	4	2	4	2	2	3	4	4	2	3	3	1	3	2	3	3	3	1	1	1	1	4	5	2	2	4	1	3	3	6	3	6	3	5	5	3	2	5	3	2	5	3	2	5		4	3	2
4	1	1	3	4	4	2	2	1	4	3	4	4	1	4	2	3	3	3	1	1	4	2	4	3	2	4	4	3	2	1	5	5	3	4	7	7	6	4	5	5	7	4	2	5	4		4	3	2
1	2	4	5	5	5	4	5	5	5	3	3	4	1	2	3	2	3	4	4	3	4	5	2	5	4	3	4	3	5	5	7	4	4	4	6	6	6	5	7	4	5	5	3	4	5		4	2	1
2	2	2	4	2	2	2	2	2	4	4	3	3	1	3	2	3	3	3	3	1	5	5	5	5	3	3	4	3	3	1	5	7	7	5	5	7	7	7	5	5	5	5	3	4	5		4	3	2
3	2	2	2	1	4	4	4	3	3	4	3	3	3	3	3	2	2	3	2	3	3	4	3	4	4	2	4	4	3	4	6	5	3	4	6	6	5	5	5	4	5	5	3	5	5		2	2	2
4	5	4	5	5	5	5	5	4	4	3	2	3	3	2	4	2	1	3	4	4	3	2	2	5	4	3	2	4	4	4	6	4	1	3	5	7	4	3	6	5	3	4	7	5	5		2	1	2
2	2	4	3	2	2	3	2	2	4	4	4	4	1	4	1	4	4	1	1	1	3	4	5	1	1	1	5	1	1	1	6	5	1	7	1	5	3	1	5	5	5	7	5	5	7		4	4	4
3	2	2	4	2	3	5	2	3	3	4	4	4	2	3	2	3	3	3	2	2	3	2	3	5	4	3	2	3	4	3	6	3	5	6	4	3	5	4	3	4	6	5	5	2	4		3	3	2
3	2	4	3	4	4	2	4	4	4	4	4	4	1	4	2	3	3	4	3	1	4	3	2	5	4	4	3	4	4	4	6	4	3	3	5	5	3	2	5	5	3	3	4	3	3		4	3	1
4	5	4	3	5	4	4	5	5	5	5	3	4	1	3	1	2	3	3	1	1	2	3	2	5	5	5	2	5	4	5	5	6	2	3	6	7	7	7	7	7	7	4	3	5	7		4	4	2
1	4	4	2	2	1	1	2	3	3	4	4	3	1	4	1	3	4	2	1	1	4	4	3	5	3	1	4	3	4	1	5	5	3	4	6	6	6	6	3	4	5	3	3	4	5		4	4	3
1	4	4	2	2	4	2	4	2	4	4	4	3	1	4	1	3	3	1	1	1	4	4	2	4	2	2	1	3	2	2	5	5	1	1	5	5	7	5	5	5	7	5	1	7	5		4	4	4
2	2	2	4	2	2	4	3	2	2	2	3	4	1	4	2	3	4	4	1	1	3	3	4	5	3	3	4	2	2	3	5	3	5	3	6	4	3	4	3	3	3	5	5	6	5		4	3	1
3	4	1	5	3	4	5	5	1	1	1	4	4	1	4	4	1	2	4	1	3	5	5	5	5	1	1	5	1	5	1	7	4	1	1	4	7	2	1	7	1	7	7	1	7	7		4	1	1
3	3	3	3	1	3	2	2	1	3	3	4	4	1	1	1	4	4	4	1	1	3	3	1	5	3	1	3	3	3	3	1	7	7	7	1	7	1	1	1	1	1	7	1	1	3		4	4	1
4	4	4	5	5	5	5	5	5	5	5	3	4	3	2	3	1	1	4	4	4	1	5	1	5	5	3	2	5	5	5	7	6	3	3	6	6	6	6	7	5	6	5	3	6	6		2	2	1
2	4	4	4	4	4	4	4	4	4	4	3	3	2	3	2	3	2	4	3	3	4	4	4	5	3	2	5	3	4	4	4	5	4	2	5	5	3	4	5	6	4	5	4	4	4		3	3	1
3	3	4	5	4	2	2	4	4	4	3	3	3	1	3	2	3	3	2	2	2	4	4	2	4	3	4	3	4	3	4	5	4	3	3	5	4	4	4	5	5	5	5	3	3	4		4	3	3
3	4	4	4	5	2	4	4	3	4	3	3	3	1	3	3	2	2	3	3	3	4	3	2	4	3	3	4	4	2	4	6	5	2	3	6	6	5	4	3	4	4	5	2	5	5		4	2	2
3	4	2	4	4	5	2	4	4	4	4	2	3	1	3	1	3	3	2	2	2	2	4	4	5	4	1	5	4	4	4	5	5	3	3	5	5	5	4	6	4	3	3	3	5	6		4	4	3
3	4	4	3	4	4	3	5	5	5	5	4	4	1	4	2	2	2	3	3	1	4	4	2	5	4	1	3	4	4	4	5	5	2	4	5	6	6	5	5	6	6	5	3	5	6		4	3	2
2	2	4	2	3	2	1	1	4	5	3	4	4	1	4	1	4	3	2	1	1	4	1	5	5	2	3	1	2	3	1	2	1	3	5	3	3	2	1	2	4	5	6	2	5	6		4	4	3
2	2	2	2	2	2	2	4	4	4	2	3	3	1	4	2	3	3	2	2	1	4	2	2	4	4	3	4	4	2	4	3	2	5	2	3	3	3	3	5	2	3	6	3	2	3		4	3	3
2	2	4	3	4	3	4	4	4	4	4	3	3	1	3	2	2	2	2	2	2	3	4	2	5	4	3	4	4	3	4	5	3	5	5	4	4	3	2	5	3	3	5	3	4	4		4	3	3
3	3	5	4	4	3	4	5	4	4	4	3	3	2	3	2	2	2	3	3	3	3	4	2	4	5	3	4	5	5	5	5	4	5	5	3	3	3	1	4	1	3	5	4	4	4		3	3	2
3	3	4	2	4	3	2	3	3	4	4	4	4	1	4	1	3	3	2	2	2	3	2	2	4	4	4	2	4	3	3	4	3	4	3	5	4	5	3	5	4	3	5	3	4	4		4	4	3
2	2	2	1	3	2	2	4	2	3	4	4	4	1	4	1	4	3	1	1	1	3	4	2	4	3	2	4	3	3	4	4	3	3	3	5	3	3	1	3	4	3	5	3	5	5		4	4	4
3	4	4	3	4	4	4	5	3	3	4	2	3	2	2	3	2	2	3	3	3	4	2	2	2	2	2	4	2	3	3	5	5	3	5	4	5	3	3	5	4	3	5	4	4	5		3	2	2
5	5	5	5	5	5	5	5	5	5	5	3	3	2	3	2	3	3	3	3	3	4	5	2	5	5	4	3	5	5	5	7	6	3	3	6	7	6	6	6	6	6	2	2	6	6		3	3	2
2	3	4	2	2	1	3	4	4	4	5	3	4	1	4	1	3	3	3	3	1	2	3	2	4	4	3	5	4	3	4	5	2	2	5	5	4	4	1	2	5	4	7	3	5	5		4	4	2
2	2	4	4	4	4	2	4	3	4	4	4	3	1	4	2	3	2	4	2	3	4	4	4	5	3	2	4	4	4	4	5	5	2	3	6	6	3	3	5	5	5	5	2	6	5		4	3	1
3	2	4	2	3	3	2	2	3	4	4	3	3	1	4	1	3	3	1	1	1	4	2	4	4	3	4	2	2	3	3	3	3	5	5	3	5	5	3	3	5	3	5	5	3	5		4	4	4
4	2	4	2	3	4	2	4	4	4	4	4	3	1	3	2	3	3	3	3	1	4	2	3	4	3	2	3	3	4	4	5	3	4	5	3	4	5	3	3	3	3	5	3	5	5		4	3	2
4	3	3	1	2	2	1	5	5	5	5	4	4	1	4	2	3	3	3	2	1	4	5	1	5	5	4	2	5	5	5	5	3	3	5	5	5	3	3	1	5	5	5	2	6	6		4	3	2
4	4	5	3	4	4	4	5	4	4	4	3	3	3	2	3	2	2	3	3	3	3	3	2	4	3	3	4	4	4	5	5	4	5	3	5	5	4	4	5	4	5	5	4	4	5		2	2	2
4	4	4	3	4	3	4	4	4	4	4	3	3	2	3	3	3	3	3	3	2	2	4	2	4	3	4	3	3	4	4	5	3	2	5	3	3	3	3	3	3	3	3	5	3	5		3	2	2
4	4	4	5	5	5	4	5	5	4	5	3	3	2	3	2	2	2	3	4	3	4	3	1	4	5	3	4	5	5	5	5	7	2	1	6	5	6	6	7	5	5	6	3	5	7		3	3	2
3	4	4	2	2	2	1	4	2	2	2	4	3	1	4	2	4	3	1	1	1	4	3	4	4	2	2	4	1	2	2	3	2	6	5	5	3	2	2	3	2	3	5	5	3	3		4	3	4
2	2	4	2	4	4	2	5	4	5	5	3	3	1	3	2	3	3	2	2	2	4	4	4	5	4	3	2	4	1	4	5	3	3	3	5	5	5	3	5	5	5	3	3	5	6		4	3	3
5	4	2	4	4	4	4	4	3	4	4	4	4	1	4	3	3	3	1	2	1	4	3	3	3	5	4	5	4	4	3	7	6	1	3	6	1	7	6	6	6	6	3	2	4	4		4	2	4
4	4	4	3	4	5	2	4	5	5	5	3	3	2	3	2	3	3	4	3	3	4	5	2	5	5	3	3	5	4	4	5	5	1	3	5	4	5	3	5	6	6	3	2	6	6		3	3	1
2	1	2	2	3	3	3	3	4	4	4	3	4	1	3	2	3	3	3	2	2	3	3	2	4	4	3	4	3	4	4	6	5	3	4	5	5	5	4	4	4	4	4	3	4	5		4	3	2
4	4	5	3	5	5	5	4	2	3	4	3	3	2	3	3	1	2	3	3	4	4	4	2	5	5	5	1	4	4	5	5	5	1	1	7	6	6	5	7	6	6	5	1	5	7		3	2	2
2	2	4	4	4	4	2	4	4	4	4	3	3	2	3	2	2	2	4	2	3	4	1	2	5	2	2	4	4	2	2	6	4	3	3	5	5	5	3	3	4	5	5	3	5	5		3	3	1
4	5	4	2	2	3	3	4	4	4	5	4	4	1	3	1	3	3	2	3	2	4	3	4	5	4	2	3	3	4	4	7	6	1	1	5	6	3	5	3	5	5	3	2	6	6		4	4	3
3	2	3	2	4	4	3	4	3	4	4	2	4	1	3	2	3	3	3	2	3	4	1	3	4	3	2	4	4	3	4	7	5	3	4	5	3	5	3	5	5	5	4	5	5	5		4	3	2
3	2	2	2	2	2	2	2	3	4	4	3	3	1	3	2	3	3	2	2	1	4	4	3	5	3	5	1	3	3	3	2	2	4	6	3	3	3	2	3	4	3	6	5	3	3		4	3	3
1	1	3	2	4	2	3	2	2	3	3	3	3	1	3	2	2	2	2	2	3	3	1	4	2	2	1	4	2	4	2	4	4	5	3	3	3	3	2	3	1	2	5	3	3	3		4	3	3
2	2	4	2	3	2	2	2	4	4	4	3	3	1	3	2	3	3	2	2	1	4	2	4	3	3	3	4	2	3	2	5	5	3	3	5	5	5	5	5	5	5	5	3	4	5		4	3	3
5	4	5	4	5	5	4	5	5	5	4	2	3	3	3	4	1	1	4	4	4	1	2	1	4	5	5	3	5	5	5	5	5	3	5	7	7	7	7	7	7	6	5	5	3	7		2	1	1
1	1	1	2	1	1	1	4	4	4	4	4	4	1	4	1	4	4	1	1	1	4	3	4	4	3	3	3	3	4	4	5	5	3	3	3	4	4	5	3	5	5	5	4	4	4		4	4	4
2	2	2	2	4	2	2	5	4	5	4	4	4	1	4	2	4	3	1	2	1	5	2	2	5	2	2	4	2	2	4	5	5	3	5	5	5	1	3	1	5	3	7	3	5	4		4	3	4
2	2	3	4	4	2	1	4	4	5	5	4	4	1	4	1	4	3	1	1	1	4	4	2	5	4	2	5	5	4	4	5	5	1	3	3	4	3	1	5	2	2	7	3	5	6		4	4	4
2	2	2	2	4	3	2	3	2	4	4	3	3	1	3	2	3	3	2	2	2	4	4	3	5	3	3	4	3	4	3	5	2	4	4	3	3	3	2	3	3	4	5	3	3	4		4	3	3
2	2	2	2	2	2	2	4	4	2	2	3	3	2	3	1	3	3	1	1	1	4	2	4	2	3	2	2	2	2	2	5	4	3	4	4	4	4	4	3	5	4	5	3	4	4		3	4	4
2	2	2	4	2	2	4	2	2	2	3	3	4	1	3	2	3	3	3	1	1	5	1	5	2	3	1	5	2	4	4	3	2	5	6	3	3	3	2	6	2	4	2	3	5	3		4	3	2
1	1	4	2	3	4	2	4	4	4	4	3	4	1	3	2	3	3	2	1	1	2	2	2	3	3	2	3	4	2	2	3	5	1	3	6	5	5	3	3	3	3	5	2	5	5		4	3	3
3	4	4	2	2	4	1	4	3	3	4	4	3	1	4	1	3	3	2	1	1	2	4	1	4	4	5	2	4	5	4	5	6	1	2	6	7	5	5	5	5	5	4	3	5	6		4	4	3
3	1	4	4	4	4	1	5	4	4	4	3	3	1	4	2	2	2	3	3	1	5	3	2	5	4	3	2	3	4	4	5	3	3	3	4	5	3	2	6	3	3	6	5	2	6		4	3	2
2	3	3	1	3	1	1	3	3	3	3	3	4	1	4	1	4	3	2	1	1	4	1	5	4	2	3	5	3	3	3	6	6	2	2	5	6	6	6	5	5	5	3	2	5	5		4	4	3
4	3	3	2	4	2	5	4	3	4	4	2	3	3	2	3	1	2	2	3	3	3	3	3	5	3	2	4	4	3	4	5	2	6	4	3	4	3	2	2	3	4	5	4	3	4		2	2	3
2	3	3	2	5	4	1	4	1	3	4	4	4	1	4	1	4	4	1	1	1	4	1	2	5	3	3	4	3	3	1	5	5	2	4	5	6	6	5	3	5	7	3	3	5	7		4	4	4
4	3	5	4	4	4	4	5	2	4	4	3	3	1	3	2	2	2	4	4	3	2	3	1	5	5	2	4	5	4	5	3	3	5	5	1	5	4	2	5	2	3	5	2	3	5		4	3	1
4	4	4	2	4	4	2	3	2	2	3	3	3	2	3	2	3	3	3	3	2	3	2	4	4	3	1	3	3	3	3	3	3	5	5	3	3	2	2	4	2	5	6	3	3	5		3	3	2
2	2	2	3	2	2	2	4	4	4	4	1	3	1	3	2	3	3	2	2	2	4	4	2	5	3	3	4	2	2	2	5	3	5	5	3	6	3	3	5	3	6	5	4	3	6		4	3	3
3	1	3	2	4	4	1	4	1	2	2	3	4	1	3	1	3	3	2	2	2	1	1	1	2	2	2	2	3	1	4	5	3	6	3	5	4	3	2	5	3	3	5	3	3	5		4	4	3
4	4	4	4	4	5	5	2	2	2	3	3	3	1	3	3	2	3	3	2	1	4	3	3	5	3	3	2	3	2	4	7	7	3	3	5	5	4	2	4	7	5	5	2	4	5		4	2	2
1	3	4	4	4	4	4	4	5	5	4	3	3	1	3	3	3	3	3	3	3	4	4	3	4	3	4	1	3	3	4	6	4	3	4	3	3	3	3	5	3	3	4	5	3	3		4	2	2
3	4	4	1	1	1	1	4	3	4	4	1	4	1	3	1	3	3	1	1	1	3	4	2	4	4	4	4	2	2	1	2	1	3	7	3	3	5	1	2	3	1	5	1	1	3		4	4	4
2	1	2	4	2	1	1	4	4	5	4	4	4	1	4	1	4	4	1	1	1	4	3	2	5	5	5	2	4	3	4	6	5	6	5	5	5	5	3	5	5	5	5	2	5	5		4	4	4
4	2	1	3	4	3	2	4	4	4	5	4	4	1	4	1	3	3	3	3	3	2	1	2	4	4	4	3	4	4	4	6	3	5	5	3	3	3	3	4	3	3	5	5	3	5		4	4	2
2	2	2	2	2	2	2	4	2	2	2	4	4	1	4	1	4	4	1	1	1	4	1	4	5	2	1	2	1	1	1	3	1	3	6	2	2	2	1	1	2	2	1	1	1	1		4	4	4
2	3	2	4	3	4	4	4	2	4	4	3	3	1	4	1	3	3	3	3	1	4	4	2	4	2	2	4	2	2	4	5	4	3	3	5	5	5	3	3	5	5	5	5	5	5		4	4	2
2	2	4	5	3	2	5	3	2	5	5	3	3	1	3	2	3	3	3	2	3	4	3	4	4	4	2	2	2	2	2	5	6	2	5	3	5	3	3	2	5	5	7	2	6	4		4	3	2
4	5	3	4	3	3	2	3	3	4	4	3	3	1	3	2	3	2	1	1	1	4	3	4	4	3	4	3	3	3	3	5	4	5	5	3	5	5	4	5	4	5	5	3	5	5		4	3	4
2	2	4	3	4	4	1	4	2	5	4	4	4	1	4	1	4	4	3	1	1	5	1	2	5	4	4	4	4	4	4	3	3	4	3	5	5	5	3	3	5	5	5	3	5	5		4	4	2
4	4	4	5	5	4	2	3	4	4	4	4	4	1	3	1	3	3	3	1	1	3	3	4	4	4	2	4	3	3	3	7	3	5	5	5	5	3	3	5	3	3	5	5	3	4		4	4	2
2	1	2	3	3	3	2	3	4	3	3	2	3	1	4	2	3	3	3	2	1	2	2	2	3	4	4	4	4	3	3	4	1	6	6	2	2	1	2	3	1	2	7	3	2	3		4	3	2
5	2	3	2	3	2	2	4	4	4	3	3	3	1	3	1	4	3	1	1	1	5	1	3	5	2	3	5	3	3	1	6	5	3	3	5	5	3	6	5	5	7	3	3	5	5		4	4	4
2	2	4	2	4	5	4	4	1	2	3	4	3	1	4	1	3	3	2	1	1	2	2	4	5	4	1	5	1	1	1	5	5	3	2	6	5	5	3	5	5	5	3	5	2	3		4	4	3
4	5	5	4	4	5	1	5	4	4	5	3	3	1	3	1	4	4	2	1	1	4	3	2	4	4	1	4	3	4	4	3	5	4	3	5	6	7	5	6	6	7	3	2	6	7		4	4	3
4	4	4	4	5	4	5	5	3	4	3	2	3	3	2	3	1	2	4	4	4	3	3	2	4	4	3	2	5	3	4	5	6	5	3	5	5	4	4	5	4	4	5	5	3	5		2	2	1
4	4	4	5	5	5	1	4	4	4	4	3	4	2	4	2	2	3	4	2	2	4	4	2	5	5	2	5	4	5	4	7	6	3	2	7	7	7	7	6	6	7	2	2	6	7		3	3	1
4	4	3	4	5	4	4	4	4	4	4	3	3	1	3	2	3	3	2	2	2	4	4	2	5	4	5	5	4	4	4	7	7	1	3	5	5	5	5	5	5	5	2	3	5	7		4	3	3
2	2	4	3	2	2	2	4	4	4	4	3	3	1	3	2	3	3	2	2	2	4	3	4	2	2	2	2	3	3	4	5	5	3	3	5	5	5	5	3	5	4	5	3	3	5		4	3	3
4	4	5	2	4	5	1	5	4	4	5	3	3	1	4	2	3	3	3	2	1	5	4	2	2	4	2	4	4	4	4	3	3	2	3	6	6	6	7	6	7	5	2	4	4	7		4	3	2
3	5	5	4	4	3	2	4	4	4	4	4	4	1	3	1	3	3	2	2	2	4	4	2	4	4	4	4	3	4	3	5	5	3	5	5	5	5	4	5	5	5	3	3	5	5		4	4	3
3	4	4	2	3	3	2	4	2	4	4	4	4	1	4	1	3	3	2	1	1	4	4	5	3	3	1	5	4	2	3	4	3	4	4	4	4	4	4	5	4	5	4	4	3	4		4	4	3
2	4	4	2	2	2	2	5	4	4	3	3	3	1	3	2	3	3	3	1	2	4	2	4	5	4	2	4	4	3	4	5	5	3	3	5	6	5	5	5	5	5	2	3	4	5		4	3	2
4	4	4	4	2	4	1	5	4	4	5	4	4	1	4	1	3	3	2	2	1	2	4	1	5	4	4	2	4	5	4	5	7	1	1	6	7	6	5	3	7	5	5	2	3	5		4	4	3
1	1	3	2	1	1	2	4	3	3	3	1	3	1	3	1	4	3	1	1	1	4	1	5	4	3	2	3	1	1	3	2	2	4	5	3	3	2	1	3	4	5	6	4	3	2		4	4	4
3	2	3	3	2	3	2	2	2	3	3	3	3	1	3	2	3	3	2	2	2	4	2	3	4	3	2	3	3	3	3	5	5	5	4	4	5	5	4	3	4	5	5	3	4	3		4	3	3
3	3	3	4	5	5	5	5	5	4	5	1	2	4	1	4	1	1	4	4	4	4	4	1	4	5	2	5	5	5	5	4	3	5	5	4	5	3	3	5	5	4	5	6	3	2		1	1	1
2	2	4	1	3	4	1	2	1	3	3	4	4	1	4	1	3	3	1	1	1	4	4	4	3	2	1	4	2	2	2	6	6	1	1	6	6	6	5	5	5	6	1	1	6	6		4	4	4
3	1	2	5	5	4	3	4	1	4	3	4	3	1	3	2	3	3	3	2	2	4	3	2	4	3	2	2	3	2	3	5	4	3	3	4	4	3	4	7	5	4	7	2	5	4		4	3	2
5	5	5	3	2	2	2	3	4	4	4	4	4	1	4	1	4	4	1	1	1	3	1	4	5	4	5	3	4	3	2	3	3	3	3	5	3	5	3	3	3	3	3	3	3	3		4	4	4
4	4	4	3	4	4	4	5	3	5	5	3	3	3	3	2	2	1	3	3	3	1	4	2	4	5	4	4	5	4	4	6	6	3	2	5	6	5	5	7	5	4	3	1	6	5		2	3	2
4	4	5	1	4	3	2	5	2	5	4	3	3	1	3	2	4	4	1	4	1	4	4	1	5	4	5	4	4	4	5	7	5	1	6	7	6	6	6	6	6	6	2	1	4	6		4	3	4
3	5	5	5	5	4	4	4	3	4	3	3	3	2	3	3	3	2	3	3	3	2	4	4	5	3	3	1	3	3	3	4	4	5	4	4	4	5	4	5	4	4	5	2	5	5		3	2	2
4	4	1	4	3	4	1	4	2	3	3	3	3	1	3	2	3	3	3	1	2	3	4	4	4	4	3	3	3	3	4	4	6	1	1	7	7	7	6	4	5	6	4	1	6	6		4	3	2
4	3	4	4	4	4	4	3	4	4	4	4	3	1	4	2	3	3	3	3	2	4	4	3	4	3	2	4	3	4	4	5	5	1	3	4	6	6	4	5	5	5	3	3	5	4		4	3	2
1	4	4	4	2	2	2	4	2	4	2	3	3	1	3	3	3	3	1	1	1	4	2	4	4	1	4	2	4	2	4	6	6	3	3	5	7	6	6	5	7	7	6	1	6	6		4	2	4
4	2	5	3	4	4	1	5	5	5	5	4	4	1	3	1	3	3	4	2	2	2	4	1	4	5	4	1	5	5	5	5	3	3	5	5	3	5	1	3	5	5	7	3	3	5		4	4	1
1	3	3	2	4	4	3	2	3	4	3	4	4	1	4	2	3	3	2	1	1	2	3	2	2	3	2	3	2	3	3	5	4	3	3	5	5	4	4	4	4	5	3	4	5	4		4	3	3
3	3	4	2	3	1	4	4	4	5	5	3	3	1	4	1	3	3	2	3	2	4	1	5	5	4	1	5	3	3	3	6	3	3	6	5	5	5	3	2	5	2	7	7	3	4		4	4	3
4	4	4	3	4	5	4	5	5	5	5	3	3	2	3	2	2	3	3	3	2	3	4	2	4	5	4	4	4	4	4	5	5	2	3	6	6	4	4	5	4	5	6	4	4	5		3	3	2
3	3	4	4	4	5	4	5	5	5	5	3	4	2	3	1	2	3	4	4	4	5	4	4	5	5	1	1	5	4	5	6	6	2	2	6	6	6	6	7	6	7	6	2	6	6		3	4	1
3	2	4	2	3	3	2	2	3	2	3	3	3	1	3	2	4	4	2	1	1	4	2	5	4	3	1	5	2	3	2	4	3	3	5	5	4	4	3	5	4	5	5	6	4	4		4	3	3
4	4	4	3	5	4	4	5	4	4	4	3	3	2	2	3	1	1	4	2	3	2	3	2	4	4	5	1	5	4	4	5	4	4	3	4	5	1	5	6	5	5	5	3	6	5		3	2	1
3	4	4	4	4	2	2	4	5	4	4	3	4	2	4	2	3	3	2	2	2	4	2	2	4	3	3	1	4	5	4	5	3	4	5	3	3	4	3	3	4	3	5	3	3	5		3	3	3
4	4	4	3	4	3	2	5	4	5	5	3	3	1	3	2	3	3	2	3	1	4	3	2	4	4	2	5	2	2	4	3	3	5	6	2	3	3	2	4	4	3	5	4	4	5		4	3	3
4	2	4	4	4	4	4	4	3	4	4	4	3	2	3	2	2	2	3	2	2	2	2	4	4	4	3	4	4	4	4	5	4	4	5	3	4	4	4	5	3	4	5	5	3	5		3	3	2
2	4	4	3	2	2	2	4	5	5	4	4	3	1	4	2	3	3	3	2	2	4	2	3	4	3	3	2	4	3	3	3	2	5	5	2	2	5	3	5	3	5	5	3	5	5		4	3	2
3	2	3	4	4	1	2	4	4	4	2	4	4	1	4	2	4	3	1	1	1	4	1	3	5	4	2	4	3	2	2	3	3	3	5	3	3	5	3	3	3	3	5	3	3	5		4	3	4
2	2	2	4	2	3	2	4	3	4	4	3	3	2	3	2	2	2	3	3	3	4	3	2	2	4	3	4	4	4	4	6	6	3	3	5	5	6	5	5	6	5	3	3	6	6		3	3	2
1	2	4	3	4	4	2	4	4	4	4	3	3	1	2	2	3	3	2	2	1	3	4	2	4	3	2	2	3	4	3	6	5	3	3	5	4	5	3	5	5	6	3	2	5	6		4	3	3
4	4	4	4	5	3	2	4	4	4	2	3	3	1	4	1	3	3	3	1	1	3	2	2	5	5	5	3	4	4	5	5	5	1	3	5	7	7	6	5	7	6	1	3	5	7		4	4	2
4	3	4	4	2	5	2	4	3	4	4	3	4	1	3	2	3	3	2	3	3	4	4	3	2	4	2	4	2	2	3	5	5	6	3	5	5	3	3	5	5	5	5	3	4	5		4	3	3
3	2	2	1	2	2	2	4	2	4	4	3	3	1	3	1	3	3	3	2	2	5	2	2	5	3	1	2	2	3	3	3	2	6	5	3	3	5	2	3	2	2	5	3	3	3		4	4	2
2	2	2	2	2	2	2	4	4	4	3	3	3	2	3	2	3	3	3	2	1	3	2	2	4	3	2	2	4	3	4	5	5	3	3	5	5	5	5	5	5	5	3	3	5	5		3	3	2
2	2	2	3	4	2	2	4	4	4	4	3	4	2	3	2	3	3	3	2	1	4	4	2	4	4	3	3	3	4	4	5	4	4	3	4	5	4	3	3	3	3	5	5	3	3		3	3	2
4	4	4	4	4	2	4	4	4	4	2	3	3	2	2	3	2	2	3	3	3	4	3	3	4	4	2	4	4	2	3	6	5	4	3	5	5	5	3	5	5	6	4	5	3	5		3	2	2
1	1	1	1	1	1	1	2	3	3	3	4	4	1	4	1	4	4	1	1	1	3	1	1	3	3	2	3	1	1	1	4	4	4	6	2	2	3	6	3	6	6	4	1	6	4		4	4	4
2	4	3	1	4	4	1	2	1	4	3	3	3	2	4	2	2	2	1	3	4	4	1	4	4	2	3	2	1	4	2	7	6	1	3	7	7	7	6	5	7	7	2	1	7	7		3	3	4
2	2	4	2	4	2	2	2	2	4	3	4	4	1	4	1	4	4	1	1	1	2	1	4	4	3	1	5	2	1	1	2	1	1	6	5	5	7	6	4	5	3	7	3	5	5		4	4	4
2	2	1	4	2	2	1	2	2	2	2	2	3	1	3	1	4	3	2	1	1	4	2	3	3	1	1	4	2	3	1	3	5	3	3	3	3	6	5	2	5	4	2	1	3	5		4	4	3
4	4	4	2	4	3	2	4	4	4	4	3	4	2	3	2	3	3	2	2	2	4	4	2	4	4	3	2	4	4	4	5	5	3	3	5	5	5	5	5	5	5	3	3	5	5		3	3	3
2	3	4	4	5	5	5	4	1	2	2	4	4	1	4	1	3	3	1	2	1	5	3	1	5	1	1	5	3	2	1	5	5	5	2	4	5	7	4	7	7	6	5	5	1	3		4	4	4
3	1	2	4	4	4	2	5	4	4	4	4	4	1	3	2	3	3	3	2	2	4	3	3	5	4	3	3	3	3	4	5	6	3	3	7	6	6	6	5	6	6	4	2	6	6		4	3	2
1	2	4	1	1	4	2	4	1	3	3	4	4	1	4	2	3	3	2	2	1	3	4	5	3	2	1	5	1	1	1	6	5	1	4	5	5	5	3	5	5	6	3	3	5	6		4	3	3
2	2	2	4	4	2	4	2	2	4	2	4	4	1	4	2	4	4	3	1	1	2	1	5	4	2	1	5	3	2	1	5	3	3	5	3	5	3	3	3	5	5	5	5	3	3		4	3	2
2	4	4	2	2	5	4	5	4	5	4	3	3	2	3	2	2	2	3	2	2	3	4	4	4	4	1	2	4	4	4	6	5	3	3	6	6	6	2	6	6	5	6	6	6	6		3	3	2
1	1	1	1	1	2	1	4	3	4	4	4	4	1	4	1	3	4	1	2	1	1	1	3	4	1	4	2	1	2	1	1	5	3	1	5	5	3	3	3	3	3	5	3	3	3		4	4	4
3	5	5	4	5	5	4	5	5	5	5	3	4	1	3	1	3	2	3	2	1	5	5	1	5	4	4	2	5	1	5	7	7	1	1	7	6	7	7	7	7	6	2	1	6	7		4	4	2
2	2	3	2	4	3	4	2	2	2	2	3	4	1	3	2	3	3	2	1	1	1	1	1	2	1	1	5	1	1	1	3	2	4	5	3	3	3	3	3	3	4	5	5	2	3		4	3	3
2	4	2	4	4	2	4	5	4	4	4	3	4	1	3	2	3	2	3	3	2	4	3	2	4	4	4	2	3	4	4	5	3	5	5	5	3	3	3	5	3	2	6	4	3	4		4	3	2
4	4	4	4	4	4	3	3	2	4	4	3	3	2	3	2	3	3	3	3	3	4	3	5	4	4	3	4	4	4	4	5	5	1	3	5	5	5	5	5	5	5	7	3	5	5		3	3	2
4	2	1	1	4	3	2	1	1	1	1	3	4	1	3	1	4	4	1	1	1	5	1	4	4	3	3	2	1	3	1	5	5	3	5	4	5	5	3	3	4	4	5	3	3	3		4	4	4
2	4	3	2	2	1	2	1	1	1	1	4	4	1	4	1	4	4	1	1	1	4	2	5	2	1	1	5	1	1	1	3	4	4	6	5	5	2	2	3	2	3	6	3	6	6		4	4	4
4	4	3	3	4	3	2	4	4	4	3	3	3	2	3	2	3	3	3	2	2	4	4	3	4	4	2	4	4	3	3	5	4	4	5	5	4	4	4	5	5	3	5	4	4	5		3	3	2
3	4	4	2	4	3	2	4	3	3	3	4	4	1	4	1	3	3	2	1	1	3	2	3	5	3	1	3	3	4	2	5	5	2	4	3	5	4	5	5	4	5	5	3	4	3		4	4	3
5	5	5	5	5	5	5	5	5	4	4	3	3	2	3	3	2	2	3	3	3	2	4	1	5	5	2	4	5	4	4	5	5	3	3	5	5	5	5	7	5	4	3	5	5	6		3	2	2
4	2	3	4	2	4	3	4	3	4	4	4	4	1	4	1	4	3	3	2	1	5	4	3	5	4	4	3	4	3	3	6	5	3	3	6	6	5	5	6	6	5	7	3	6	6		4	4	2
4	4	3	4	4	3	3	2	1	1	2	3	3	1	3	3	3	3	1	1	1	3	1	3	2	4	2	4	3	2	2	6	5	2	3	5	6	5	6	7	5	5	4	2	5	6		4	2	4
4	5	5	4	4	4	5	4	5	4	5	2	2	3	2	3	2	2	3	2	2	3	4	2	4	5	3	3	5	4	5	7	6	3	3	6	6	6	5	6	4	3	4	5	5	6		2	2	2
1	2	5	2	2	2	2	5	4	4	5	3	3	1	4	1	3	3	3	3	2	4	4	4	4	3	2	4	3	4	4	6	5	3	3	5	5	5	5	5	5	5	3	3	3	5		4	4	2
4	4	4	4	4	2	2	4	4	4	3	3	3	1	3	1	2	3	4	1	1	3	5	1	4	4	3	5	4	4	4	5	7	1	1	6	6	5	5	5	5	5	2	3	6	7		4	4	1
3	3	3	1	3	3	1	4	4	4	4	3	4	1	3	1	3	3	3	2	2	3	2	2	4	4	2	4	4	4	4	5	3	4	4	2	4	2	2	5	5	4	5	3	3	5		4	4	2
1	2	2	4	1	4	1	3	2	4	2	4	4	1	3	1	4	4	1	1	1	5	2	4	4	2	1	2	2	3	2	6	5	3	5	5	7	7	6	6	6	2	6	2	5	6		4	4	4
4	4	4	2	4	4	3	5	5	5	4	3	3	2	3	2	2	3	3	2	2	5	4	2	4	4	4	2	4	5	4	4	5	4	4	5	5	5	4	4	4	3	4	4	4	5		3	3	2
5	5	5	3	4	4	1	3	1	1	1	3	3	1	3	1	4	4	1	1	1	1	1	4	4	3	3	5	1	3	1	5	4	5	5	4	4	4	5	5	4	5	5	1	4	5		4	4	4
1	3	4	2	2	3	1	3	3	4	3	4	3	1	3	2	3	3	3	2	1	4	2	4	5	2	1	4	2	2	2	3	3	5	5	5	4	4	2	5	4	5	5	2	4	3		4	3	2
4	4	4	3	4	4	4	4	2	2	3	2	3	3	3	3	1	2	2	4	3	2	3	3	3	3	1	3	3	4	3	5	3	5	5	1	5	1	1	5	3	3	5	5	6	5		2	2	3
4	5	4	5	3	4	4	3	2	2	3	3	3	2	3	3	2	2	3	3	2	4	2	2	4	4	1	3	3	2	4	4	5	3	3	5	3	4	5	5	5	7	5	4	4	4		3	2	2
2	2	2	3	3	2	2	3	2	3	3	3	4	2	3	1	3	4	3	2	2	3	2	4	3	3	3	4	3	3	2	5	5	5	4	4	5	3	3	4	5	3	5	5	3	4		3	4	2
5	4	4	5	3	3	3	4	4	5	4	3	4	2	3	3	3	3	3	3	2	2	3	5	4	3	3	4	4	5	3	7	7	6	4	7	6	5	6	4	7	7	4	5	5	7		3	2	2
4	4	4	3	3	2	2	4	2	3	3	4	4	1	3	1	3	3	1	1	1	3	2	4	4	3	3	2	2	2	2	5	3	3	5	5	4	5	3	3	4	5	5	3	3	5		4	4	4
4	2	4	4	4	3	2	4	5	5	4
4	3	4	4	4	3	4	4	4	4	4
3	4	4	4	4	3	3	5	4	4	4
2	2	1	4	4	4	2	2	2	2	2
3	4	4	2	3	4	2	4	4	4	3
3	4	4	2	3	4	2	3	4	4	4
2	3	4	4	3	2	3	4	4	4	4
4	3	4	3	4	4	3	4	4	4	4
4	3	4	5	5	5	4	5	5	5	5
2	3	4	5	4	4	4	5	4	5	5
4	2	4	2	2	3	2	2	3	4	3
2	2	2	2	2	2	1	2	1	1	2
4	3	4	2	5	3	4	4	4	5	4
3	2	3	3	4	2	2	3	2	3	4
2	4	4	2	2	4	3	2	3	4	5
4	4	4	3	4	4	5	4	4	4	3
3	2	4	4	4	2	3	4	3	4	4
1	1	1	3	1	1	1	3	2	2	3
3	4	4	2	4	4	1	1	3	4	5
4	4	5	2	3	2	2	4	4	4	5
2	2	2	2	4	4	3	3	1	1	2
4	5	3	3	2	3	4	5	3	5	3
4	4	4	2	4	4	3	2	2	3	2
4	3	3	2	1	2	1	3	3	4	3
2	2	2	4	4	5	3	2	4	4	4
2	2	3	4	4	4	2	4	3	4	2
3	2	2	2	4	4	2	3	3	4	2
3	2	2	2	3	3	3	3	3	2	1
2	2	2	3	4	2	2	4	2	4	4
4	4	3	1	4	2	2	4	4	4	4
4	3	3	5	5	5	5	4	2	3	3
1	3	3	1	2	4	1	4	2	4	3
2	4	4	4	5	4	4	5	4	5	5
2	4	5	4	5	2	4	4	4	5	4
1	1	1	3	3	2	1	3	1	3	1
2	2	4	4	4	5	4	4	4	4	4
3	4	5	2	4	3	3	4	4	4	4
1	1	4	2	4	5	2	4	5	5	5
4	4	3	5	4	5	5	3	4	4	3
2	2	2	4	4	4	5	4	2	4	4
2	3	2	2	4	4	2	4	3	4	4
3	2	1	3	4	2	2	3	3	3	3
2	3	2	2	2	3	2	4	3	4	4
3	4	4	3	4	4	2	4	4	4	4
3	4	5	2	2	5	3	3	4	1	4
1	1	2	1	4	5	1	4	4	5	4
2	4	4	4	3	4	4	4	4	3	4
2	3	3	2	3	3	2	2	2	3	4
4	4	4	5	4	5	4	5	5	4	4
1	3	3	5	4	2	3	1	3	3	3
2	3	4	5	2	1	1	2	3	4	5
2	3	2	2	2	4	2	4	2	2	3
2	3	1	4	3	4	3	2	1	3	5
5	3	4	4	5	4	4	4	4	4	4
4	4	4	3	4	3	4	4	2	2	2
4	4	5	4	5	4	4	4	3	4	4
1	4	4	5	3	4	3	4	5	4	4
2	4	3	3	2	2	3	4	3	4	4
5	5	5	5	5	5	5	4	2	3	4
3	4	4	1	4	3	1	5	4	5	5
4	4	4	4	5	5	2	5	5	5	5
4	3	4	2	2	2	4	4	4	4	4
2	2	4	5	4	4	3	4	5	5	5
4	3	4	5	4	3	2	4	2	5	3
2	4	4	2	4	4	2	4	3	3	4
4	4	4	4	2	4	3	4	3	5	4
4	4	4	4	4	4	2	3	3	4	4
2	2	3	4	4	4	4	3	3	3	4
5	5	5	4	1	4	3	4	4	5	5
4	3	4	4	4	2	2	2	2	3	3
2	2	2	4	3	3	2	4	2	4	3
3	3	2	2	3	2	2	4	4	4	4
2	2	2	4	5	4	5	4	5	4	5
2	2	2	3	3	3	4	4	4	4	3
4	4	4	3	4	4	3	5	4	4	5
3	4	5	1	4	2	1	4	5	5	5
4	4	5	4	4	2	5	1	1	1	1
4	4	4	3	5	5	2	3	4	4	4
4	4	4	2	4	3	2	3	4	4	4
4	4	4	4	4	4	4	5	4	4	4
4	3	3	4	2	4	3	4	4	4	5
4	4	4	2	4	4	3	4	5	5	5
1	1	1	2	1	1	1	1	1	4	3
4	4	5	2	5	5	3	4	4	4	5
4	3	4	4	4	4	2	4	2	2	3
4	2	4	2	4	4	2	4	2	4	4
3	4	2	3	5	3	4	4	4	5	4
4	1	1	1	4	4	2	5	5	5	5
3	3	3	3	3	3	3	3	3	3	3
4	2	4	3	4	4	5	5	5	5	5
3	2	4	4	4	2	3	1	2	3	3
2	2	4	4	4	4	5	4	4	4	4
3	2	2	2	1	1	3	4	4	4	4
4	4	4	4	5	4	4	4	4	4	4
5	5	5	3	5	5	2	4	2	3	3
5	5	5	5	5	4	5	4	1	1	3
4	4	4	3	3	4	4	4	4	3	4
2	3	2	4	4	4	3	3	3	4	2
1	1	1	1	1	1	1	1	1	1	5
5	1	3	4	5	5	3	5	5	3	3
2	3	1	1	3	4	4	1	4	5	5
2	3	2	2	3	2	2	4	3	4	4
4	4	5	3	4	3	2	4	5	5	4
4	4	4	2	4	4	2	5	4	5	5
3	1	1	2	1	1	1	2	2	2	2
2	2	4	3	2	3	3	2	2	2	3
4	4	4	5	5	5	5	5	5	5	5
4	4	4	4	4	4	3	3	5	5	4
5	4	5	4	5	4	5	4	3	4	4
3	2	4	4	4	3	2	4	4	4	4
5	3	5	4	4	5	5	5	5	5	5
2	3	4	4	4	4	3	4	4	4	4
3	4	4	2	1	1	1	4	5	5	5
3	4	4	4	4	3	2	2	4	4	4
3	3	3	4	2	2	4	4	4	4	4
5	2	4	4	4	4	3	2	2	4	4
4	3	3	4	3	3	4	3	3	4	2
2	2	2	3	2	3	4	3	1	1	3
2	3	3	3	2	2	2	4	2	2	4
1	1	1	5	1	4	4	4	4	2	4
4	4	4	4	5	5	3	5	4	4	4
3	2	2	2	1	1	1	1	1	1	2
5	4	5	4	5	5	5	5	5	5	5
2	4	5	2	4	1	5	2	4	5	4
2	2	2	2	2	2	2	3	2	4	4
2	2	2	3	2	4	2	3	3	3	4
4	4	5	4	5	4	4	4	4	4	4
4	3	4	4	4	3	3	4	4	4	4
[truncated: 26 more columns]
