# Supplementary material for: Simplified and shortened French adaptation of a self-esteem contingency measure
Source: Front Psychol. 2025 May 30;16:1393944. doi: 10.3389/fpsyg.2025.1393944 (PMC12163058; doi:10.3389/fpsyg.2025.1393944)
Supplement: Supplementary file 1 [file Data_Sheet_1.zip › Students_Study1.xlsx]

## Sheet: Feuil1
Code	Cont1	Cont2	Cont3	Cont4	Cont5	Cont6	Cont7	Cont8	Cont9	Cont10	Cont11	Need_Belong1	Need_Belong1_R	Need_Belong2	Need_Belong3	Need_Belong3_R	Need_Belong4	Need_Belong5	Need_Belong6	Need_Belong7	Need_Belong7_R	Need_Belong8	Need_Belong9	Need_Belong10	Stress_1	Stress_2	Stress2_R	Stress_3	Stress3_R	Stress_4	Mean_Cont_G	Mean_CBSE	Mean_Cont_Comp	Mean_Self_Crit	Mean_RBSE	Mean_Need_Belong	Mean_Stress	gender	gender[other]	Program	Age
ZKB25	4	3	4	4	2	4	4	1	3	3	3	1	7	1	1	7	4	1	3	4	4	2	3	2	2	3	1	2	2	1	3.18182	3.57143	3.66667	3.5	2.5	3.4	1.5	W		Psycho	19
zjb26	2	2	4	5	5	4	4	4	2	5	3	4	4	3	3	5	4	3	4	4	4	4	4	4	3	2	2	1	3	2	3.63636	3.71429	2.66667	4.5	3.5	3.9	2.5	W		Psycho	18
LJT28	1	1	1	3	3	1	1	1	1	2	1	3	5	1	5	3	4	3	1	3	5	1	3	1	2	3	1	2	2	2	1.45455	1.57143	1	2	1.25	2.7	1.75	W		Psycho	18
AHL17	2	1	3	2	2	2	2	4	4	5	4	4	4	1	2	6	4	4	3	3	5	4	4	3	2	3	1	2	2	2	2.81818	2	2	2	4.25	3.8	1.75	W		Psycho	19
PHT7	2	2	4	2	2	4	2	2	2	4	4	2	6	4	4	4	4	4	3	2	6	2	3	3	2	3	1	3	1	2	2.72727	2.57143	2.66667	2.5	3	3.9	1.5	W		Psycho	18
VHV13	4	2	5	1	4	4	1	4	5	5	4	5	3	3	4	4	3	3	2	3	5	3	3	4	4	3	1	2	2	3	3.54545	3	3.66667	2.5	4.5	3.3	2.5	W		Psycho	18
jjg26	4	3	5	2	4	2	1	3	1	3	5	5	3	3	4	4	5	3	2	2	6	3	2	3	1	3	1	3	1	1	3	3	4	2.25	3	3.4	1	W		Psycho	18
LHB15	1	1	1	3	2	4	1	1	1	3	4	1	7	1	5	3	3	1	4	2	6	1	2	1	2	4	0	1	3	3	2	1.85714	1	2.5	2.25	2.9	2	W		Psycho	19
OKC7	3	2	4	4	4	4	3	4	3	4	5	4	4	4	5	3	5	3	4	2	6	3	3	4	2	2	2	3	1	2	3.63636	3.42857	3	3.75	4	3.9	1.75	W		Psycho	18
AHT26	2	1	2	2	1	1	3	2	2	4	4	4	4	1	5	3	4	1	5	2	6	1	2	1	4	3	1	1	3	3	2.18182	1.71429	1.66667	1.75	3	2.8	2.75	W		Psycho	19
ARP18	2	1	1	3	2	4	3	3	5	5	5	2	6	3	1	7	4	5	2	1	7	3	5	3	4	2	2	0	4	3	3.09091	2.28571	1.33333	3	4.5	4.5	3.25	M		Psycho	19
CJB29	4	4	5	4	5	5	5	4	3	4	3	3	5	1	5	3	3	1	4	1	7	1	3	1	4	4	0	2	2	1	4.18182	4.57143	4.33333	4.75	3.5	2.9	1.75	W		Psycho	23
EKP26	2	1	2	4	2	2	2	4	1	3	4	2	6	1	5	3	5	2	1	4	4	2	4	4	0	4	0	4	0	0	2.45455	2.14286	1.66667	2.5	3	3.2	0	W		Psycho	20
chc28	4	3	4	3	3	5	5	5	5	4	5	4	4	5	4	4	5	5	3	1	7	5	4	4	4	2	2	2	2	4	4.18182	3.85714	3.66667	4	4.75	4.6	3	W		Psycho	18
RHs28	4	2	3	2	4	5	4	2	4	4	5	4	4	5	4	4	4	3	2	2	6	1	1	2	4	1	3	0	4	0	3.54545	3.42857	3	3.75	3.75	3.2	2.75	M		Psycho	18
VJG8	4	4	5	4	4	3	2	4	3	4	2	4	4	3	4	4	5	3	4	2	6	3	3	4	1	3	1	3	1	0	3.54545	3.71429	4.33333	3.25	3.25	3.9	0.75	M		Psycho	18
CKB30	4	3	4	4	4	2	4	4	2	3	4	4	4	3	3	5	4	2	4	4	4	2	3	3	1	2	2	3	1	0	3.45455	3.57143	3.66667	3.5	3.25	3.4	1	W		Psycho	18
EHP21	3	2	2	1	2	2	4	4	3	4	4	4	4	1	5	3	4	3	2	5	3	2	1	2	2	4	0	2	2	4	2.81818	2.28571	2.33333	2.25	3.75	2.5	2	W		Psycho	19
Ijv5	5	4	4	4	4	4	4	2	2	4	3	4	4	4	3	5	5	3	5	1	7	3	4	2	4	2	2	1	3	4	3.63636	4.14286	4.33333	4	2.75	4.2	3.25	W		Psycho	19
YHS18	2	3	4	5	2	3	5	3	3	4	4	3	5	1	4	4	3	3	2	4	4	2	3	3	3	2	2	1	3	3	3.45455	3.42857	3	3.75	3.5	3	2.75	W		Psycho	19
PLG17	4	3	2	4	5	5	4	5	5	5	5	5	3	5	5	3	4	4	4	4	4	5	4	4	1	2	2	3	1	1	4.27273	3.85714	3	4.5	5	4	1.25	W		Psycho	19
JLC19	5	4	4	4	5	3	4	5	5	4	5	4	4	5	1	7	4	5	3	1	7	5	5	5	1	1	3	2	2	4	4.36364	4.14286	4.33333	4	4.75	5	2.5	W		Psycho	19
DLP0	5	5	5	5	5	5	5	4	3	4	4	4	4	4	4	4	2	3	5	1	7	4	4	4	4	3	1	3	1	2	4.54545	5	5	5	3.75	4.1	2	W		Psycho	18
CLB20	4	5	2	5	4	5	5	4	2	4	3	3	5	4	4	4	5	4	3	2	6	4	3	4	4	1	3	0	4	3	3.90909	4.28571	3.66667	4.75	3.25	4.2	3.5	W		Psycho	18
NLV25	4	2	4	3	4	4	2	5	4	4	4	4	4	5	1	7	5	5	4	4	4	4	5	5	1	2	2	3	1	1	3.63636	3.28571	3.33333	3.25	4.25	4.8	1.25	W		Psycho	20
ALS21	5	5	5	5	5	5	5	5	5	5	2	1	7	5	1	7	3	5	3	5	3	5	5	5	4	0	4	0	4	4	4.72727	5	5	5	4.25	4.8	4	W		Psycho	19
CLS11	2	2	4	4	4	2	4	1	2	4	4	2	6	4	5	3	4	3	2	4	4	3	3	2	1	2	2	2	2	1	3	3.14286	2.66667	3.5	2.75	3.4	1.5	W		Psycho	18
AMS23	4	2	1	3	3	2	4	4	3	4	3	4	4	3	3	5	4	4	4	3	5	3	3	4	2	3	1	2	2	1	3	2.71429	2.33333	3	3.5	3.9	1.5	W		Psycho	21
LLT10	2	1	1	2	3	4	4	1	4	4	4	3	5	1	5	3	4	1	1	4	4	1	2	1	3	4	0	1	3	2	2.72727	2.42857	1.33333	3.25	3.25	2.3	2	W		Psycho	19
LLC4	2	2	3	2	4	4	2	5	4	4	5	3	5	5	1	7	5	5	3	1	7	5	5	5	3	3	1	3	1	4	3.36364	2.71429	2.33333	3	4.5	5.2	2.25	W		Psycho	18
LLP9	4	4	5	4	4	3	2	4	5	5	4	4	4	2	4	4	5	4	2	2	6	4	4	4	2	3	1	3	1	0	4	3.71429	4.33333	3.25	4.5	3.9	1	W		Psycho	18
SMC20	2	1	4	2	2	2	2	3	3	5	5	4	4	4	3	5	4	3	4	5	3	4	3	3	0	1	3	2	2	0	2.81818	2.14286	2.33333	2	4	3.7	1.25	M		Psycho	21
LLP15	4	5	5	4	5	5	4	4	4	4	4	4	4	4	2	6	5	3	4	1	7	4	4	4	1	0	4	4	0	0	4.36364	4.57143	4.66667	4.5	4	4.5	1.25	W		Psycho	18
GDB9	4	2	2	3	4	4	2	3	2	5	4	3	5	2	2	6	4	4	3	4	4	3	2	3	2	3	1	3	1	0	3.18182	3	2.66667	3.25	3.5	3.6	1	W		Psycho	18
LLV2	1	2	4	2	3	3	2	4	3	3	4	4	4	3	4	4	4	3	3	5	3	3	4	3	2	3	1	3	1	0	2.81818	2.42857	2.33333	2.5	3.5	3.4	1	W		Psycho	19
PLL8	2	1	2	3	2	2	3	2	2	4	4	2	6	1	5	3	4	1	2	2	6	2	2	1	1	2	2	2	2	1	2.45455	2.14286	1.66667	2.5	3	2.8	1.5	W		Psycho	18
ELL21	3	3	4	3	2	4	2	5	4	3	4	4	4	2	3	5	5	2	3	2	6	2	2	3	2	3	1	2	2	1	3.36364	3	3.33333	2.75	4	3.4	1.5	W		Psycho	18
SLB25	4	4	4	2	5	4	1	1	1	1	1	1	7	1	5	3	4	1	1	5	3	1	1	1	3	4	0	3	1	1	2.54545	3.42857	4	3	1	2.3	1.25	W		Psycho	19
CLV14	3	4	4	2	4	4	2	5	4	5	4	3	5	4	2	6	5	4	4	3	5	4	4	4	2	2	2	3	1	1	3.72727	3.28571	3.66667	3	4.5	4.5	1.5	W		Psycho	18
RLT18	4	2	3	5	4	5	4	3	2	3	3	4	4	3	5	3	3	3	4	2	6	3	3	3	2	3	1	2	2	3	3.45455	3.85714	3	4.5	2.75	3.5	2	W		Psycho	18
BLL27	1	1	2	4	1	2	1	1	2	4	2	4	4	1	5	3	4	2	2	5	3	2	2	1	1	3	1	4	0	1	1.90909	1.71429	1.33333	2	2.25	2.4	0.75	W		Psycho	22
ALC21	2	4	5	4	5	4	1	4	2	4	4	4	4	4	3	5	5	3	4	4	4	2	3	2	3	2	2	1	3	2	3.54545	3.57143	3.66667	3.5	3.5	3.6	2.5	M		Psycho	19
LLC5	2	2	3	3	4	4	5	5	4	5	4	4	4	4	2	6	4	4	3	2	6	4	4	4	3	3	1	1	3	4	3.72727	3.28571	2.33333	4	4.5	4.3	2.75	W		Psycho	18
elv23	3	2	4	3	2	2	2	4	2	3	3	3	5	1	5	3	4	3	2	3	5	2	3	2	2	3	1	2	2	0	2.72727	2.57143	3	2.25	3	3	1.25	W		Psycho	19
MNC27	3	2	3	4	4	2	3	2	2	4	4	4	4	2	3	5	4	3	2	3	5	4	2	4	2	3	1	2	2	1	3	3	2.66667	3.25	3	3.5	1.5	W		Psycho	19
LJS1	2	2	4	3	2	4	2	4	2	5	4	4	4	3	3	5	4	4	2	4	4	4	4	4	2	3	1	2	2	2	3.09091	2.71429	2.66667	2.75	3.75	3.8	1.75	W		Psycho	18
LML8	4	3	4	3	5	2	5	5	4	4	5	1	7	4	2	6	1	5	4	3	5	4	4	4	0	3	1	3	1	0	4	3.71429	3.66667	3.75	4.5	4.4	0.5	W		Psycho	19
AMC5	5	1	1	2	1	1	1	4	2	4	4	3	5	1	5	3	5	1	1	2	6	1	1	1	2	3	1	3	1	2	2.36364	1.71429	2.33333	1.25	3.5	2.5	1.5	W		Psycho	19
LMS24	2	4	4	1	2	2	3	3	4	2	3	4	4	2	2	6	4	2	4	4	4	3	3	2	3	2	2	2	2	1	2.72727	2.57143	3.33333	2	3	3.4	2	W		Psycho	20
SMC2	5	4	4	2	5	4	5	5	5	5	5	4	4	4	1	7	5	4	4	2	6	4	4	4	2	1	3	2	2	0	4.45455	4.14286	4.33333	4	5	4.6	1.75	W		Psycho	19
EMC6	5	4	4	2	4	4	2	4	3	3	5	4	4	3	4	4	5	3	1	3	5	4	5	4	2	1	3	2	2	4	3.63636	3.57143	4.33333	3	3.75	3.8	2.75	W		Psycho	18
JMB21	4	4	4	3	4	5	4	4	4	3	5	5	3	3	4	4	4	2	3	3	5	3	3	3	2	3	1	3	1	1	4	4	4	4	4	3.3	1.25	W		Psycho	18
MMS10	5	4	4	4	5	5	4	3	5	4	4	4	4	3	3	5	5	4	3	4	4	3	3	4	4	2	2	1	3	3	4.27273	4.42857	4.33333	4.5	4	3.8	3	M		Psycho	19
SMB15	2	2	4	5	4	4	3	5	5	5	5	4	4	5	1	7	5	5	3	3	5	5	5	5	4	2	2	2	2	2	4	3.42857	2.66667	4	5	4.9	2.5	W		Psycho	20
ENP4	4	4	4	5	5	5	5	5	4	5	5	4	4	4	2	6	5	3	4	1	7	4	5	5	2	2	2	2	2	2	4.63636	4.57143	4	5	4.75	4.7	2	M		Psycho	18
LMB22	3	2	5	2	4	2	4	2	2	5	2	5	3	2	5	3	2	3	1	5	3	2	2	1	2	2	2	2	2	3	3	3.14286	3.33333	3	2.75	2.2	2.25	W		Psycho	18
CMV1	4	5	4	5	5	5	5	5	4	5	4	3	5	4	3	5	5	4	2	4	4	3	4	4	2	2	2	2	2	1	4.63636	4.71429	4.33333	5	4.5	4	1.75	W		Psycho	18
MMP6	2	2	2	2	3	2	2	2	2	2	1	3	5	2	4	4	3	1	1	4	4	1	3	2	1	3	1	3	1	0	2	2.14286	2	2.25	1.75	2.6	0.75	W		Psycho	19
SMV20	2	2	2	4	4	2	1	4	2	4	5	5	3	3	3	5	5	3	2	4	4	2	3	3	3	4	0	3	1	0	2.90909	2.42857	2	2.75	3.75	3.3	1	W		Psycho	20
EMP13	2	3	4	2	5	4	2	3	2	3	1	5	3	1	4	4	1	2	1	5	3	2	1	1	3	4	0	3	1	1	2.81818	3.14286	3	3.25	2.25	1.9	1.25	W		Psycho	18
CMT12	3	3	4	4	4	2	4	1	1	2	4	5	3	3	4	4	4	2	1	4	4	2	2	2	2	3	1	2	2	1	2.90909	3.42857	3.33333	3.5	2	2.7	1.5	W		Psycho	19
CMB1	2	4	4	4	4	3	2	3	3	5	4	4	4	5	3	5	5	4	3	2	6	4	4	4	2	2	2	3	1	1	3.45455	3.28571	3.33333	3.25	3.75	4.4	1.5	W		Psycho	19
MPB28	5	5	4	3	4	4	4	5	2	2	3	4	4	2	1	7	4	1	1	5	3	2	4	1	2	2	2	2	2	3	3.72727	4.14286	4.66667	3.75	3	2.9	2.25	W		Psycho	18
JLV2	4	4	4	5	5	5	2	4	1	4	4	5	3	1	1	7	5	1	1	3	5	5	1	5	4	0	4	0	4	4	3.81818	4.14286	4	4.25	3.25	3.4	4	M		Psycho	19
OPP26	3	2	4	2	4	5	4	5	3	4	3	1	7	3	1	7	3	3	5	2	6	4	3	5	3	2	2	3	1	2	3.54545	3.42857	3	3.75	3.75	4.6	2	W		Psycho	20
EPL6	2	1	3	2	4	4	2	5	3	5	4	2	6	3	2	6	4	3	1	4	4	4	4	5	3	2	2	2	2	0	3.18182	2.57143	2	3	4.25	4	1.75	W		Psycho	18
EPP28	4	2	2	4	4	4	4	3	4	4	4	4	4	4	5	3	4	3	2	1	7	2	3	4	2	2	2	3	1	1	3.54545	3.42857	2.66667	4	3.75	3.6	1.5	W		Psycho	18
Ios23	4	4	2	2	3	2	4	5	4	4	4	2	6	4	5	3	5	3	3	3	5	2	2	1	2	3	1	2	2	1	3.45455	3	3.33333	2.75	4.25	3.4	1.5	W		Psycho	18
AOB28	4	4	4	5	5	5	5	5	5	4	5	1	7	5	1	7	2	5	1	2	6	5	4	5	4	1	3	0	4	4	4.63636	4.57143	4	5	4.75	4.7	3.75	W		Psycho	18
LPT11	4	4	3	4	4	4	4	1	1	2	2	1	7	1	5	3	3	1	2	2	6	1	1	1	4	0	4	0	4	4	3	3.85714	3.66667	4	1.5	2.6	4	W		Psycho	19
LPC21	3	1	3	3	3	1	2	5	2	5	5	5	3	2	3	5	4	3	1	4	4	4	3	5	4	4	0	1	3	3	3	2.28571	2.33333	2.25	4.25	3.4	2.5	W		Psycho	18
LDB13	4	5	5	5	5	4	5	5	4	4	4	4	4	4	1	7	5	4	3	2	6	4	4	5	4	1	3	0	4	4	4.54545	4.71429	4.66667	4.75	4.25	4.6	3.75	W		Psycho	18
NPB30	4	5	5	4	5	3	5	4	2	2	3	4	4	2	2	6	4	1	1	5	3	2	2	3	3	1	3	2	2	3	3.81818	4.42857	4.66667	4.25	2.75	2.8	2.75	W		Psycho	18
NQB11	2	3	2	5	2	2	3	4	1	4	4	5	3	3	4	4	3	3	2	4	4	2	3	1	2	3	1	4	0	0	2.90909	2.71429	2.33333	3	3.25	2.8	0.75	M		Psycho	18
VPB22	3	4	3	4	4	4	5	5	5	4	5	4	4	5	4	4	4	4	5	1	7	5	5	5	4	1	3	1	3	3	4.18182	3.85714	3.33333	4.25	4.75	4.8	3.25	M		Psycho	18
CPC8	4	2	4	2	2	2	2	4	3	4	4	4	4	3	4	4	3	4	4	1	7	4	5	4	2	2	2	2	2	2	3	2.57143	3.33333	2	3.75	4.2	2	W		Psycho	18
SPB12	5	5	4	5	5	5	4	4	4	5	5	4	4	4	1	7	5	5	1	5	3	4	4	5	0	2	2	3	1	0	4.63636	4.71429	4.66667	4.75	4.5	4.2	0.75	W		Psycho	19
MPC6	2	2	4	4	4	2	2	1	1	1	1	1	7	1	5	3	3	1	1	4	4	1	1	1	1	3	1	3	1	0	2.18182	2.85714	2.66667	3	1	2.3	0.75	W		Psycho	18
LOT2	4	4	5	4	5	5	5	5	5	5	5	2	6	4	2	6	5	5	4	2	6	5	5	5	3	1	3	4	0	4	4.72727	4.57143	4.33333	4.75	5	5.1	2.5	W		Psycho	18
CPT23	4	5	4	5	5	5	5	5	5	5	5	1	7	5	2	6	5	4	3	2	6	4	5	5	4	2	2	2	2	3	4.81818	4.71429	4.33333	5	5	5	2.75	W		Psycho	19
JTC10	4	2	4	2	4	2	2	4	3	5	4	4	4	4	2	6	5	5	2	1	7	4	4	5	3	4	0	3	1	4	3.27273	2.85714	3.33333	2.5	4	4.6	2	W		Psycho	18
PMS6	3	4	5	4	4	4	4	5	3	4	4	3	5	4	1	7	4	3	4	1	7	1	3	2	3	2	2	0	4	4	4	4	4	4	4	4	3.25	W		Medecine	18
NLB10	2	2	3	4	2	2	4	2	1	4	4	5	3	3	5	3	5	1	2	2	6	1	2	1	2	3	1	3	1	0	2.72727	2.71429	2.33333	3	2.75	2.7	1	W		Medecine	18
egg26	5	5	4	5	5	5	4	5	5	5	5	2	6	4	2	6	5	5	5	1	7	5	5	5	4	2	2	1	3	2	4.81818	4.71429	4.66667	4.75	5	5.3	2.75	W		Medecine	18
LGP6	2	4	4	5	4	3	2	4	3	4	4	4	4	4	2	6	4	3	4	1	7	4	4	4	1	3	1	2	2	1	3.54545	3.42857	3.33333	3.5	3.75	4.4	1.25	W		Medecine	18
ALB4	2	4	5	2	4	4	4	1	1	1	2	5	3	3	4	4	4	1	5	2	6	1	2	1	2	4	0	2	2	2	2.72727	3.57143	3.66667	3.5	1.25	3	1.5	M		Medecine	18
OLG2	4	4	5	5	4	4	3	4	2	3	4	4	4	4	3	5	5	3	4	1	7	3	4	4	3	1	3	1	3	3	3.81818	4.14286	4.33333	4	3.25	4.3	3	W		Medecine	18
LGT22	5	4	4	2	5	2	2	3	5	4	3	3	5	4	2	6	5	5	5	2	6	5	5	5	2	3	1	2	2	1	3.54545	3.42857	4.33333	2.75	3.75	5.1	1.5	W		Medecine	18
THL2	4	2	4	4	4	4	3	4	5	4	4	5	3	4	4	4	4	4	3	2	6	4	4	4	3	1	3	1	3	3	3.81818	3.57143	3.33333	3.75	4.25	4	3	W		Medecine	18
mHG13	5	4	4	4	5	3	3	2	4	4	4	5	3	4	3	5	5	3	3	1	7	2	4	4	2	3	1	2	2	2	3.81818	4	4.33333	3.75	3.5	4	1.75	W		Medecine	18
RHv12	4	5	4	5	4	4	3	4	5	4	4	4	4	4	2	6	5	4	4	1	7	3	4	4	4	1	3	2	2	3	4.18182	4.14286	4.33333	4	4.25	4.5	3	W		Medecine	18
MGT24	3	1	4	4	3	4	2	1	1	2	2	2	6	2	5	3	4	1	2	2	6	1	2	3	2	3	1	3	1	2	2.45455	3	2.66667	3.25	1.5	3	1.5	W		Medecine	18
MVL15	2	1	1	5	2	4	5	1	5	4	5	5	3	2	5	3	5	2	2	1	7	2	2	1	1	3	1	4	0	0	3.18182	2.85714	1.33333	4	3.75	2.9	0.5	W		Medecine	18
LGL9	4	3	5	4	5	4	4	3	4	4	3	4	4	5	3	5	4	4	3	2	6	4	3	4	2	2	2	2	2	3	3.90909	4.14286	4	4.25	3.5	4.2	2.25	W		Medecine	18
LMV29	4	3	4	5	4	5	5	2	3	1	4	5	3	3	4	4	2	3	2	5	3	2	2	2	3	2	2	1	3	4	3.63636	4.28571	3.66667	4.75	2.5	2.6	3	W		Medecine	18
NKS12	4	5	4	5	4	4	1	1	1	3	1	5	3	1	5	3	4	2	1	4	4	2	3	3	3	1	3	0	4	4	3	3.85714	4.33333	3.5	1.5	2.6	3.5	W		Medecine	18
EGB5	3	4	4	4	4	5	3	5	4	5	5	5	3	5	4	4	5	5	5	1	7	4	4	5	1	3	1	4	0	2	4.18182	3.85714	3.66667	4	4.75	4.7	1	W		Medecine	18
CLC30	3	5	5	4	5	4	3	5	4	5	5	4	4	4	5	3	5	5	5	1	7	5	5	5	4	2	2	1	3	4	4.36364	4.14286	4.33333	4	4.75	4.8	3.25	W		Medecine	18
AHG13	4	5	5	5	5	5	4	5	4	4	5	4	4	5	2	6	4	4	3	3	5	4	4	5	4	1	3	1	3	4	4.63636	4.71429	4.66667	4.75	4.5	4.4	3.5	W		Medecine	18
AGC25	4	5	5	5	5	5	4	5	4	4	5	4	4	5	1	7	5	5	4	2	6	5	4	5	2	2	2	2	2	1	4.63636	4.71429	4.66667	4.75	4.5	5	1.75	W		Medecine	18
ALL24	4	4	4	3	4	4	2	2	3	3	4	3	5	1	5	3	5	3	3	4	4	3	3	2	2	3	1	3	1	1	3.36364	3.57143	4	3.25	3	3.2	1.25	W		Medecine	18
skb23	3	4	5	5	5	5	4	4	3	4	5	4	4	4	5	3	3	3	1	5	3	1	2	3	2	2	2	3	1	1	4.27273	4.42857	4	4.75	4	2.7	1.5	W		Medecine	18
SLV21	4	5	4	3	4	4	3	1	1	1	1	3	5	1	5	3	3	1	1	4	4	1	1	1	3	2	2	2	2	3	2.81818	3.85714	4.33333	3.5	1	2.1	2.5	M		Medecine	18
IML28	4	5	4	4	5	5	4	2	2	4	4	4	4	3	5	3	4	3	2	4	4	2	2	2	4	2	2	2	2	4	3.90909	4.42857	4.33333	4.5	3	2.9	3	W		Medecine	18
POS30	5	4	5	4	5	4	5	4	3	3	4	3	5	3	4	4	3	3	5	2	6	2	4	2	4	1	3	1	3	3	4.18182	4.57143	4.66667	4.5	3.5	3.7	3.25	W		Medecine	19
NMP23	3	2	4	5	4	4	5	5	4	3	4	4	4	5	3	5	5	3	1	4	4	3	4	4	2	3	1	3	1	1	3.90909	3.85714	3	4.5	4	3.8	1.25	M		Medecine	18
SGS13	4	2	2	5	3	3	4	4	4	4	4	4	4	3	2	6	5	4	4	2	6	3	4	4	2	3	1	3	1	3	3.54545	3.28571	2.66667	3.75	4	4.3	1.75	W		Medecine	18
PGL31	4	4	5	4	5	5	4	5	5	5	5	5	3	5	2	6	5	5	3	2	6	5	5	5	3	2	2	2	2	4	4.63636	4.42857	4.33333	4.5	5	4.8	2.75	W		Medecine	18
LGG15	4	3	4	4	4	3	4	5	4	4	3	3	5	3	4	4	4	4	3	3	5	4	4	4	1	3	1	4	0	1	3.81818	3.71429	3.66667	3.75	4	4	0.75	W		Medecine	18
CRB5	4	4	5	4	4	4	2	1	2	2	1	3	5	1	5	3	4	1	1	5	3	1	1	1	2	3	1	3	1	3	3	3.85714	4.33333	3.5	1.5	2.1	1.75	W		Medecine	18
SBV7	2	4	4	4	2	4	1	1	1	2	5	5	3	1	4	4	4	1	1	4	4	1	4	2	2	4	0	4	0	1	2.72727	3	3.33333	2.75	2.25	2.5	0.75	W		Psycho	19
eac24	4	4	5	2	4	2	4	4	3	4	4	4	4	5	2	6	5	4	2	1	7	4	3	4	3	1	3	1	3	3	3.63636	3.57143	4.33333	3	3.75	4.4	3	W		Psycho	18
LAC1	5	5	5	3	5	5	4	2	2	3	3	4	4	3	4	4	1	1	1	5	3	2	1	1	4	1	3	1	3	3	3.81818	4.57143	5	4.25	2.5	2.1	3.25	W		Psycho	19
ABT17	2	2	3	4	3	4	2	3	3	2	4	3	5	4	5	3	4	3	3	3	5	2	3	2	2	3	1	2	2	0	2.90909	2.85714	2.33333	3.25	3	3.4	1.25	M		Psycho	18
BBP17	5	4	3	5	5	5	5	4	3	4	3	4	4	3	3	5	4	3	4	2	6	4	3	4	4	2	2	1	3	4	4.18182	4.57143	4	5	3.5	4	3.25	-999	Demigirl	Psycho	18
MAC8	4	1	4	5	3	5	5	5	5	5	5	2	6	5	4	4	5	4	3	1	7	3	5	4	4	3	1	0	4	4	4.27273	3.85714	3	4.5	5	4.6	3.25	W		Psycho	19
ZAV2	3	3	4	5	5	5	5	5	5	4	5	4	4	4	1	7	3	4	3	3	5	5	1	5	3	0	4	1	3	4	4.45455	4.28571	3.33333	5	4.75	4.1	3.5	W		Psycho	18
LBG7	1	2	4	5	5	5	4	3	1	1	3	2	6	3	3	5	1	3	1	2	6	1	1	1	1	3	1	3	1	3	3.09091	3.71429	2.33333	4.75	2	2.8	1.5	W		Psycho	18
LAC1	3	4	4	3	2	4	4	5	2	4	4	5	3	1	4	4	3	3	3	4	4	2	3	3	4	2	2	2	2	3	3.54545	3.42857	3.66667	3.25	3.75	2.9	2.75	W		Psycho	22
SBV11	5	5	5	4	5	4	5	5	5	5	5	5	3	5	1	7	5	5	5	3	5	5	5	5	3	3	1	2	2	1	4.81818	4.71429	5	4.5	5	5	1.75	W		Psycho	18
MBT11	4	4	4	4	4	4	4	4	4	4	3	4	4	4	3	5	2	2	2	4	4	2	2	3	3	2	2	1	3	2	3.90909	4	4	4	3.75	3	2.5	W		Psycho	18
SBB23	4	2	5	2	4	4	5	3	3	4	4	4	4	1	3	5	4	3	3	2	6	3	3	3	4	0	4	1	3	4	3.63636	3.71429	3.66667	3.75	3.5	3.5	3.75	W		Psycho	18
MBC23	4	4	2	4	2	2	1	2	4	4	4	5	3	4	3	5	5	3	4	4	4	3	3	3	2	3	1	2	2	2	3	2.71429	3.33333	2.25	3.5	3.7	1.75	W		Psycho	19
EAC18	5	4	5	4	5	5	4	2	4	4	4	3	5	2	5	3	4	4	4	2	6	2	4	1	4	1	3	2	2	2	4.18182	4.57143	4.66667	4.5	3.5	3.5	2.75	W		Psycho	19
EBB7	4	1	4	5	4	5	5	4	4	4	4	4	4	5	2	6	4	4	2	4	4	4	3	4	2	2	2	2	2	1	4	4	3	4.75	4	4	1.75	M		Psycho	21
CBP7	5	4	5	4	5	4	5	5	3	4	5	4	4	4	3	5	5	3	2	2	6	4	4	5	2	3	1	2	2	1	4.45455	4.57143	4.66667	4.5	4.25	4.2	1.5	W		Psycho	19
ASS6	4	3	3	4	4	5	3	5	1	3	4	4	4	4	2	6	5	4	3	4	4	4	1	1	3	2	2	2	2	3	3.54545	3.71429	3.33333	4	3.25	3.6	2.5	W		Psycho	23
EBB2	2	4	4	2	5	4	2	5	4	4	4	4	4	4	3	5	4	4	4	2	6	4	4	4	2	2	2	2	2	2	3.63636	3.28571	3.33333	3.25	4.25	4.3	2	M		Psycho	18
EAC21	3	3	3	3	2	1	1	1	1	2	1	1	7	1	5	3	3	1	2	3	5	2	3	1	1	3	1	2	2	1	1.90909	2.28571	3	1.75	1.25	2.8	1.25	W		Psycho	18
cAP12	4	4	5	4	4	5	2	2	1	2	2	5	3	1	5	3	1	1	1	5	3	1	1	1	2	2	2	3	1	1	3.18182	4	4.33333	3.75	1.75	1.6	1.5	W		Psycho	20
AAV15	5	2	4	3	5	4	3	2	3	4	4	3	5	3	4	4	4	3	1	4	4	1	2	1	1	3	1	2	2	0	3.54545	3.71429	3.66667	3.75	3.25	2.8	1	W		Psycho	19
MBS25	4	4	4	3	4	2	4	4	3	3	3	2	6	1	1	7	2	1	3	3	5	1	3	1	2	2	2	2	2	2	3.45455	3.57143	4	3.25	3.25	3	2	W		Psycho	18
EBV5	2	3	3	4	4	3	2	3	3	4	4	5	3	2	3	5	4	2	3	3	5	1	1	2	1	3	1	3	1	1	3.18182	3	2.66667	3.25	3.5	2.8	1	W		Psycho	18
ybt30	1	3	4	3	4	1	1	3	3	4	5	1	7	2	4	4	4	3	3	2	6	3	4	3	1	3	1	4	0	1	2.90909	2.42857	2.66667	2.25	3.75	3.9	0.75	M		Psycho	18
EBV31	2	1	3	4	2	1	1	4	1	4	4	3	5	1	5	3	4	2	2	1	7	1	1	1	1	2	2	3	1	0	2.45455	2	2	2	3.25	2.7	1	W		Psycho	19
MBV7	4	5	5	5	4	4	5	4	2	2	3	4	4	2	5	3	4	3	2	4	4	3	2	2	3	1	3	1	3	4	3.90909	4.57143	4.66667	4.5	2.75	2.9	3.25	W		Psycho	18
LCB13	4	4	4	2	2	4	1	2	4	4	4	4	4	1	3	5	5	3	4	4	4	3	3	4	2	3	1	4	0	0	3.18182	3	4	2.25	3.5	3.6	0.75	W		Psycho	19
SCS16	2	3	4	3	2	4	2	4	4	4	3	2	6	2	4	4	4	4	2	5	3	3	3	2	2	2	2	2	2	1	3.18182	2.85714	3	2.75	3.75	3.3	1.75	W		Psycho	21
LBV13	3	2	3	4	3	3	1	1	2	2	3	3	5	1	4	4	4	1	1	5	3	1	1	1	2	2	2	2	2	2	2.45455	2.71429	2.66667	2.75	2	2.2	2	W		Psycho	20
MBB7	4	3	4	3	4	4	3	5	3	5	5	3	5	4	2	6	4	4	4	3	5	4	4	5	3	2	2	2	2	1	3.90909	3.57143	3.66667	3.5	4.5	4.5	2	W		Psycho	18
MHT23	4	3	4	4	4	4	3	4	3	4	4	4	4	4	3	5	4	4	3	1	7	4	4	4	3	2	2	2	2	0	3.72727	3.71429	3.66667	3.75	3.75	4.3	1.75	W		Psycho	18
ibb17	2	4	5	4	2	5	1	2	2	4	4	5	3	1	5	3	5	3	3	4	4	1	1	1	2	3	1	2	2	3	3.18182	3.28571	3.66667	3	3	2.5	2	W		Psycho	20
MCB13	4	3	2	4	3	2	2	4	3	4	4	1	7	1	2	6	5	3	1	1	7	2	3	3	4	3	1	3	1	2	3.18182	2.85714	3	2.75	3.75	3.8	2	W		Psycho	21
IB-18	5	4	5	4	5	5	4	3	3	3	5	5	3	2	4	4	4	3	2	5	3	2	1	1	4	2	2	2	2	4	4.18182	4.57143	4.66667	4.5	3.5	2.5	3	W		Psycho	18
IBS3	3	2	4	4	3	2	1	5	4	4	4	4	4	3	2	6	4	2	1	1	7	2	1	3	1	3	1	3	1	0	3.27273	2.71429	3	2.5	4.25	3.3	0.75	W		Psycho	18
NBC17	4	4	3	3	4	4	4	4	1	4	5	1	7	4	2	6	2	3	3	3	5	3	3	2	1	2	2	3	1	0	3.63636	3.71429	3.66667	3.75	3.5	3.8	1	M		Psycho	18
LCC8	4	4	4	2	4	2	3	3	3	4	2	4	4	4	4	4	5	4	5	2	6	4	4	3	3	2	2	1	3	2	3.18182	3.28571	4	2.75	3	4.3	2.5	W		Psycho	19
LBT21	3	2	4	4	1	1	2	4	4	4	3	4	4	3	2	6	4	3	2	1	7	2	4	4	0	4	0	3	1	1	2.90909	2.42857	3	2	3.75	3.9	0.5	W		Psycho	18
TBS11	2	2	2	3	4	4	4	4	2	4	4	3	5	4	4	4	3	3	3	2	6	3	3	3	4	0	4	0	4	4	3.18182	3	2	3.75	3.5	3.7	4	W		Psycho	19
CCC20	4	3	4	5	4	3	4	4	2	4	4	4	4	1	5	3	3	2	1	3	5	3	3	2	3	1	3	1	3	2	3.72727	3.85714	3.66667	4	3.5	2.7	2.75	W		Psycho	18
MBC25	4	2	4	3	5	1	2	4	1	4	2	5	3	2	3	5	2	1	3	4	4	2	3	3	2	3	1	1	3	3	2.90909	3	3.33333	2.75	2.75	2.8	2.25	M		Psycho	18
LBP22	4	4	4	2	3	4	3	1	2	2	4	4	4	2	4	4	4	1	3	4	4	2	2	1	1	3	1	3	1	1	3	3.42857	4	3	2.25	2.7	1	W		Psycho	18
MSL26	3	2	4	5	4	4	4	5	5	4	5	5	3	3	5	3	3	3	1	5	3	1	1	1	2	1	3	0	4	4	4.09091	3.71429	3	4.25	4.75	2.2	3.25	W		Psycho	18
LBC24	4	5	4	4	4	4	4	2	2	4	3	4	4	4	3	5	4	3	4	1	7	4	4	4	2	3	1	2	2	2	3.63636	4.14286	4.33333	4	2.75	4.3	1.75	W		Psycho	18
EcT19	2	2	4	5	4	4	4	5	5	5	5	5	3	5	5	3	5	5	5	2	6	5	5	5	3	2	2	3	1	2	4.09091	3.57143	2.66667	4.25	5	4.7	2	W		Psycho	18
LCV17	2	1	5	3	3	3	1	3	2	3	3	5	3	1	5	3	4	1	1	3	5	1	1	1	3	2	2	2	2	3	2.63636	2.57143	2.66667	2.5	2.75	2.1	2.5	-999	agenre	Psycho	18
CGB16	4	4	5	5	4	3	4	4	4	5	5	4	4	5	1	7	4	5	5	1	7	5	5	5	3	2	2	2	2	2	4.27273	4.14286	4.33333	4	4.5	5.2	2.25	W		Psycho	19
AGC3	2	4	4	5	5	4	4	1	1	3	3	5	3	1	5	3	1	1	1	5	3	1	1	1	3	0	4	2	2	4	3.27273	4	3.33333	4.5	2	1.6	3.25	M		Psycho	18
MGS8	4	5	5	5	4	5	5	4	4	4	4	3	5	3	4	4	4	3	3	1	7	5	4	3	4	1	3	2	2	3	4.45455	4.71429	4.66667	4.75	4	4.1	3	W		Psycho	20
RFV22	2	1	4	4	3	1	2	4	3	4	4	3	5	2	4	4	4	2	1	4	4	2	3	2	0	4	0	3	1	0	2.90909	2.42857	2.33333	2.5	3.75	2.9	0.25	M		Psycho	18
LGC27	4	4	4	4	4	4	4	4	4	4	5	4	4	2	4	4	5	5	5	1	7	4	4	5	4	2	2	2	2	2	4.09091	4	4	4	4.25	4.5	2.5	W		Psycho	18
egt10	4	2	4	5	5	4	4	5	5	5	5	2	6	4	5	3	5	5	3	3	5	5	5	5	3	1	3	2	2	3	4.36364	4	3.33333	4.5	5	4.6	2.75	W		Psycho	18
IGB29	3	2	2	5	4	4	2	4	4	3	4	1	7	3	4	4	5	4	5	1	7	4	4	3	4	3	1	2	2	2	3.36364	3.14286	2.33333	3.75	3.75	4.6	2.25	W		Psycho	19
LGC21	4	4	5	5	4	2	4	2	5	5	5	4	4	5	2	6	5	4	4	3	5	4	3	4	4	1	3	2	2	2	4.09091	4	4.33333	3.75	4.25	4.4	2.75	M		Psycho	20
RGB30	2	3	2	2	4	1	3	3	3	4	4	4	4	3	4	4	4	3	1	3	5	3	1	3	3	3	1	2	2	2	2.81818	2.42857	2.33333	2.5	3.5	3.1	2	W		Psycho	18
FGV18	4	4	5	5	4	5	2	5	5	5	5	2	6	4	1	7	5	5	4	4	4	5	4	5	3	1	3	1	3	2	4.45455	4.14286	4.33333	4	5	4.9	2.75	M		Psycho	20
LGS6	5	4	4	5	5	5	5	4	3	3	4	4	4	3	3	5	4	3	1	5	3	2	3	4	4	1	3	2	2	3	4.27273	4.71429	4.33333	5	3.5	3.2	3	W		Psycho	18
SGG19	2	2	4	5	3	3	4	5	4	5	4	4	4	1	2	6	4	4	3	4	4	5	4	5	4	2	2	1	3	4	3.72727	3.28571	2.66667	3.75	4.5	4	3.25	W		Psycho	18
SGV2	4	3	4	5	3	2	4	4	2	4	5	5	3	3	2	6	4	4	3	3	5	4	2	3	3	3	1	2	2	1	3.63636	3.57143	3.66667	3.5	3.75	3.7	1.75	W		Psycho	18
BGV16	4	2	2	4	4	3	4	4	5	5	4	4	4	2	1	7	5	4	4	2	6	4	5	5	1	2	2	2	2	1	3.72727	3.28571	2.66667	3.75	4.5	4.6	1.5	M		Psycho	19
ZRV30	2	2	2	4	4	5	4	5	3	4	4	4	4	4	2	6	4	4	3	4	4	4	4	4	3	2	2	2	2	1	3.54545	3.28571	2	4.25	4	4.1	2	W		Psycho	19
GGS11	4	5	4	4	4	5	3	5	4	4	4	4	4	5	1	7	5	5	3	4	4	4	3	4	4	2	2	2	2	0	4.18182	4.14286	4.33333	4	4.25	4.4	2	W		Psycho	18
AGB11	2	2	5	4	4	4	4	1	3	3	3	5	3	3	3	5	3	1	3	3	5	1	3	3	3	4	0	0	4	3	3.18182	3.57143	3	4	2.5	3	2.5	M		Psycho	18
AGB22	3	4	4	2	4	4	3	5	2	4	4	4	4	5	5	3	5	5	2	3	5	4	4	5	4	1	3	1	3	4	3.54545	3.42857	3.66667	3.25	3.75	4.2	3.5	W		Psycho	19
SGP9	4	3	2	2	4	3	3	3	4	5	5	5	3	1	3	5	4	3	4	1	7	4	4	3	2	2	2	2	2	3	3.45455	3	3	3	4.25	3.8	2.25	W		Psycho	21
EGG4	4	2	4	2	4	3	2	3	2	2	3	4	4	1	4	4	2	1	2	4	4	1	1	3	3	2	2	1	3	1	2.81818	3	3.33333	2.75	2.5	2.3	2.25	W		Psycho	18
vgl3	4	3	4	4	4	1	2	4	4	2	4	1	7	4	3	5	4	3	2	2	6	3	4	3	4	0	4	2	2	2	3.27273	3.14286	3.66667	2.75	3.5	4.1	3	M		Psycho	18
YGC1	2	5	5	4	1	5	4	1	3	4	4	4	4	5	3	5	4	3	2	3	5	3	3	3	4	2	2	2	2	2	3.45455	3.71429	4	3.5	3	3.7	2.5	W		Psycho	20
CGV29	4	4	4	5	5	5	4	4	3	4	4	3	5	1	3	5	5	2	1	4	4	3	4	3	4	3	1	1	3	4	4.18182	4.42857	4	4.75	3.75	3.3	3	W		Psycho	19
EGS7	1	1	1	3	1	1	1	1	1	1	1	3	5	3	5	3	3	3	1	5	3	1	1	1	0	4	0	4	0	0	1.18182	1.28571	1	1.5	1	2.4	0	M		Psycho	18
NGL17	3	1	2	1	2	2	2	5	2	5	5	5	3	1	4	4	4	1	5	4	4	2	4	4	3	3	1	2	2	4	2.72727	1.85714	2	1.75	4.25	3.2	2.5	W		Psycho	19
PGG19	4	3	5	4	4	5	5	4	2	4	4	4	4	3	3	5	4	2	2	4	4	2	2	2	4	3	1	2	2	3	4	4.28571	4	4.5	3.5	3	2.5	M		Psycho	18
LFL4	5	4	5	3	5	5	5	5	4	5	5	4	4	5	2	6	4	4	4	1	7	4	4	4	2	3	1	4	0	2	4.63636	4.57143	4.66667	4.5	4.75	4.6	1.25	W		Psycho	20
FGL10	3	2	4	2	3	2	3	1	3	4	4	4	4	3	5	3	4	1	3	2	6	1	1	1	2	3	1	3	1	0	2.81818	2.71429	3	2.5	3	2.7	1	W		Psycho	19
LGS21	5	5	5	5	5	5	5	1	1	1	1	5	3	1	5	3	1	1	1	5	3	1	1	1	0	4	0	2	2	0	3.54545	5	5	5	1	1.6	0.5	W		Psycho	18
ZDC3	1	1	1	4	3	2	2	1	1	2	2	3	5	1	5	3	3	1	1	5	3	1	1	1	2	3	1	1	3	3	1.81818	2	1	2.75	1.5	2	2.25	W		Psycho	18
HCV31	2	3	4	4	4	4	4	3	3	4	4	2	6	3	1	7	4	4	2	1	7	3	4	4	2	2	2	2	2	2	3.54545	3.57143	3	4	3.5	4.4	2	M		Psycho	18
ECB28	4	1	3	5	4	5	4	1	3	5	4	5	3	3	2	6	5	3	3	2	6	3	4	3	4	2	2	2	2	2	3.54545	3.71429	2.66667	4.5	3.25	3.9	2.5	M		Psycho	18
LDG26	3	3	3	3	3	3	3	3	3	4	4	3	5	3	4	4	4	2	2	5	3	2	3	3	2	1	3	2	2	2	3.18182	3	3	3	3.5	3.1	2.25	W		Psycho	19
MCP3	1	2	4	4	4	4	4	2	3	4	4	3	5	2	4	4	5	3	5	1	7	3	4	3	2	3	1	3	1	1	3.27273	3.28571	2.33333	4	3.25	4.1	1.25	W		Psycho	19
MDB27	4	4	4	5	4	3	5	5	5	5	5	1	7	5	1	7	4	4	5	2	6	4	5	4	4	2	2	2	2	4	4.45455	4.14286	4	4.25	5	5.1	3	W		Psycho	18
FCC19	5	5	5	5	5	5	5	5	5	4	5	5	3	5	1	7	5	5	5	1	7	5	5	5	4	1	3	2	2	4	4.90909	5	5	5	4.75	5.2	3.25	W		Psycho	25
AES12	5	4	4	5	4	4	2	4	3	4	4	4	4	3	4	4	3	4	1	4	4	3	3	3	3	3	1	2	2	0	3.90909	4	4.33333	3.75	3.75	3.2	1.5	W		Psycho	18
ECL26	3	2	4	4	2	1	3	3	2	2	4	4	4	3	4	4	4	3	4	2	6	2	4	4	2	1	3	1	3	2	2.72727	2.71429	3	2.5	2.75	3.8	2.5	W		Psycho	18
FCL14	4	5	5	2	5	5	5	4	3	4	4	4	4	2	3	5	4	3	2	3	5	2	4	3	3	1	3	1	3	3	4.18182	4.42857	4.66667	4.25	3.75	3.4	3	W		Psycho	18
LCT1	4	2	2	4	4	4	3	2	2	4	3	2	6	1	4	4	3	3	2	5	3	2	2	3	2	3	1	1	3	2	3.09091	3.28571	2.66667	3.75	2.75	2.9	2	W		Psycho	21
IDL13	4	4	4	3	4	2	5	5	4	5	5	5	3	5	3	5	5	3	3	4	4	3	5	3	2	2	2	1	3	1	4.09091	3.71429	4	3.5	4.75	3.9	2	W		Psycho	20
JCB8	4	4	3	4	5	4	4	5	5	5	5	3	5	4	1	7	5	4	5	2	6	5	5	4	2	1	3	0	4	4	4.36364	4	3.66667	4.25	5	5	3.25	W		Psycho	18
PCC11	5	5	5	5	4	4	5	4	4	4	5	4	4	2	4	4	3	3	1	1	7	2	2	2	4	1	3	1	3	4	4.54545	4.71429	5	4.5	4.25	3	3.5	W		Psycho	21
JCL19	5	5	4	3	4	5	3	5	5	4	5	2	6	4	5	3	4	4	4	2	6	5	5	5	3	1	3	1	3	3	4.36364	4.14286	4.66667	3.75	4.75	4.6	3	W		Psycho	18
LDC4	3	2	4	2	4	3	3	5	5	5	4	4	4	5	2	6	4	4	5	2	6	5	4	5	3	2	2	2	2	3	3.63636	3	3	3	4.75	4.8	2.5	W		Psycho	18
CCT19	4	1	4	5	5	3	3	4	4	5	4	5	3	2	3	5	5	1	4	4	4	1	4	4	3	2	2	2	2	4	3.81818	3.57143	3	4	4.25	3.3	2.75	W		Psycho	18
TDP7	3	1	2	1	2	4	1	4	4	4	4	1	7	4	1	7	4	4	5	1	7	3	4	4	0	2	2	3	1	0	2.72727	2	2	2	4	4.9	0.75	M		Psycho	18
ACS10	1	1	3	2	2	1	1	2	1	3	4	1	7	4	5	3	4	3	3	4	4	1	3	1	0	3	1	3	1	1	1.90909	1.57143	1.66667	1.5	2.5	3.3	0.75	M		Psycho	18
jcl30	3	4	3	3	3	4	2	2	2	4	4	3	5	4	4	4	3	5	3	3	5	2	3	2	3	1	3	1	3	2	3.09091	3.14286	3.33333	3	3	3.6	2.75	M		Psycho	18
OCP18	3	2	2	4	4	4	5	4	2	4	4	4	4	2	4	4	4	3	1	4	4	2	3	3	2	3	1	3	1	2	3.45455	3.42857	2.33333	4.25	3.5	3	1.5	W		Psycho	20
AFV30	1	1	1	3	2	3	1	4	3	2	3	5	3	3	4	4	5	3	3	4	4	2	3	4	2	3	1	3	1	1	2.18182	1.71429	1	2.25	3	3.4	1.25	W		Psycho	19
MPG4	3	1	3	4	4	4	4	3	2	4	4	4	4	3	4	4	5	2	3	4	4	2	3	3	4	3	1	2	2	3	3.27273	3.28571	2.33333	4	3.25	3.3	2.5	W		Psycho	20
LDV4	2	2	2	4	4	2	2	3	2	4	4	2	6	3	3	5	5	3	1	2	6	3	5	4	2	3	1	2	2	0	2.81818	2.57143	2	3	3.25	4.1	1.25	M		Psycho	19
MDB8	4	4	4	4	5	4	4	5	5	5	4	3	5	4	1	7	4	4	5	1	7	5	4	4	2	0	4	1	3	3	4.36364	4.14286	4	4.25	4.75	4.9	3	W		Psycho	19
EDS23	2	1	2	2	3	4	2	1	1	1	1	3	5	1	1	7	4	1	1	2	6	1	1	1	1	4	0	3	1	0	1.81818	2.28571	1.66667	2.75	1	2.8	0.5	M		Psycho	18
EJL13	4	4	3	3	5	4	4	5	4	4	5	2	6	4	2	6	4	3	4	2	6	4	4	4	3	2	2	3	1	2	4.09091	3.85714	3.66667	4	4.5	4.5	2	-999	Ça dépend	Psycho	20
LDT28	5	4	5	5	5	5	3	5	4	5	4	2	6	5	5	3	4	5	5	1	7	5	5	5	3	3	1	2	2	3	4.54545	4.57143	4.66667	4.5	4.5	5	2.25	W		Psycho	18
MDT2	4	5	4	3	5	5	2	5	5	5	5	4	4	5	1	7	4	4	5	2	6	4	4	5	4	1	3	2	2	3	4.36364	4	4.33333	3.75	5	4.8	3	W		Psycho	18
MDV31	5	4	5	4	4	2	5	4	4	4	4	2	6	4	4	4	4	2	1	4	4	2	2	2	3	2	2	2	2	1	4.09091	4.14286	4.66667	3.75	4	3.1	2	W		Psycho	18
EDL25	4	3	2	3	4	2	1	2	3	3	3	2	6	2	3	5	4	3	3	3	5	3	2	3	2	2	2	2	2	2	2.72727	2.71429	3	2.5	2.75	3.6	2	W		Psycho	18
DLS18	1	2	2	4	4	5	2	2	2	4	4	2	6	1	4	4	4	2	1	5	3	2	2	1	0	4	0	2	2	2	2.90909	2.85714	1.66667	3.75	3	2.6	1	W		Psycho	19
LFB20	4	3	2	3	2	1	3	5	3	4	5	4	4	4	1	7	4	5	3	4	4	5	5	5	4	3	1	2	2	0	3.18182	2.57143	3	2.25	4.25	4.6	1.75	W		Psycho	18
LFS5	2	1	2	5	4	5	5	2	2	2	4	3	5	1	1	7	2	1	3	3	5	1	1	1	4	2	2	0	4	4	3.09091	3.42857	1.66667	4.75	2.5	2.7	3.5	M		Psycho	19
EFB4	4	4	3	4	4	4	2	4	5	4	5	3	5	4	2	6	4	4	4	2	6	4	3	4	2	3	1	2	2	2	3.90909	3.57143	3.66667	3.5	4.5	4.4	1.75	M		Psycho	18
CDC25	5	5	5	2	3	5	4	5	4	5	5	5	3	2	2	6	4	5	4	2	6	5	5	5	1	2	2	2	2	0	4.36364	4.14286	5	3.5	4.75	4.5	1.25	W		Psycho	19
SBT22	3	3	3	2	4	3	2	3	1	5	4	5	3	3	1	7	5	3	5	5	3	2	2	2	3	3	1	3	1	2	3	2.85714	3	2.75	3.25	3.5	1.75	W		Psycho	20
RES6	3	3	3	4	3	3	3	3	3	3	3	1	7	1	4	4	3	1	2	5	3	1	1	1	2	2	2	2	2	1	3.09091	3.14286	3	3.25	3	2.4	1.75	W		Psycho	18
ECL23	5	5	5	5	5	5	5	5	5	5	5	5	3	5	1	7	5	5	5	1	7	5	5	5	3	1	3	1	3	3	5	5	5	5	5	5.2	3	W		Psycho	18
ADG26	4	3	3	4	4	4	3	3	1	4	3	1	7	1	3	5	3	3	4	2	6	3	3	3	2	2	2	2	2	2	3.27273	3.57143	3.33333	3.75	2.75	3.8	2	M		Psycho	22
MDS14	4	2	4	4	4	3	2	2	2	3	3	4	4	4	4	4	5	3	1	4	4	3	4	2	4	2	2	2	2	3	3	3.28571	3.33333	3.25	2.5	3.4	2.75	W		Psycho	18
CEV7	1	1	1	2	2	1	1	1	1	3	2	4	4	1	5	3	3	1	1	4	4	1	1	1	2	4	0	3	1	0	1.45455	1.28571	1	1.5	1.75	2	0.75	W		Psycho	19
JDS17	5	4	5	2	4	3	4	4	1	3	4	5	3	1	5	3	5	1	1	4	4	2	4	2	2	1	3	2	2	2	3.54545	3.85714	4.66667	3.25	3	2.6	2.25	W		Psycho	18
KDL4	4	4	4	2	3	5	4	5	2	4	5	5	3	4	2	6	5	5	2	2	6	4	5	5	4	2	2	1	3	4	3.81818	3.71429	4	3.5	4	4.5	3.25	W		Psycho	18
GBB14	4	1	1	5	5	3	5	5	4	5	5	5	3	5	4	4	5	5	5	1	7	4	5	5	4	3	1	2	2	3	3.90909	3.42857	2	4.5	4.75	4.8	2.5	M		Psycho	18
CFV15	2	4	4	2	2	4	2	4	2	2	4	5	3	3	2	6	5	3	2	1	7	2	4	2	3	2	2	1	3	0	2.90909	2.85714	3.33333	2.5	3	3.7	2	W		Medecine	18
ODL15	4	1	4	2	3	2	4	3	4	5	1	5	3	1	5	3	4	2	4	2	6	1	3	2	4	1	3	0	4	4	3	2.85714	3	2.75	3.25	2.9	3.75	W		Medecine	18
TDP7	4	2	5	5	4	2	3	5	4	4	5	4	4	4	4	4	5	5	5	1	7	4	5	5	4	4	0	3	1	2	3.90909	3.57143	3.66667	3.5	4.5	4.8	1.75	W		Medecine	18
LDV27	2	4	2	2	4	5	1	5	4	4	4	4	4	5	4	4	4	4	4	1	7	5	4	4	2	3	1	3	1	2	3.36364	2.85714	2.66667	3	4.25	4.5	1.5	W		Medecine	18
ICT14	3	2	4	3	5	2	2	3	5	4	5	4	4	3	3	5	5	3	3	3	5	4	4	3	2	2	2	2	2	1	3.45455	3	3	3	4.25	3.9	1.75	W		Medecine	18
EBv16	3	3	3	2	4	3	3	5	5	5	5	5	3	5	5	3	5	5	5	3	5	5	5	5	1	2	2	4	0	2	3.72727	3	3	3	5	4.6	1.25	W		Medecine	18
JCL18	2	2	4	4	4	4	3	4	3	4	4	4	4	3	2	6	4	4	3	2	6	3	2	4	2	3	1	2	2	0	3.45455	3.28571	2.66667	3.75	3.75	3.9	1.25	W		Medecine	18
HAV28	4	3	2	3	4	5	3	1	1	1	1	2	6	1	5	3	3	1	1	5	3	1	1	1	2	3	1	1	3	2	2.54545	3.42857	3	3.75	1	2.1	2	W		Medecine	18
AAB18	3	4	4	2	4	4	2	4	3	4	5	4	4	4	2	6	4	4	4	3	5	3	2	4	3	2	2	1	3	2	3.54545	3.28571	3.66667	3	4	4	2.5	W		Medecine	18
NFB4	3	4	4	2	4	4	2	5	4	5	4	2	6	5	1	7	5	5	5	2	6	4	4	4	1	3	1	3	1	1	3.72727	3.28571	3.66667	3	4.5	5.1	1	W		Medecine	18
CBL16	4	4	4	4	4	4	2	4	4	4	4	3	5	4	2	6	5	4	2	1	7	4	3	4	2	2	2	2	2	2	3.81818	3.71429	4	3.5	4	4.4	2	W		Medecine	18
CDB9	4	4	4	5	5	5	4	4	3	4	4	3	5	5	2	6	5	4	5	1	7	4	5	5	2	1	3	2	2	1	4.18182	4.42857	4	4.75	3.75	5.1	2	W		Medecine	18
BDT22	5	5	5	5	5	4	5	2	5	1	5	4	4	5	2	6	5	4	2	4	4	2	5	4	1	2	2	2	2	2	4.27273	4.85714	5	4.75	3.25	4.1	1.75	M		Medecine	18
LCC30	1	1	1	4	4	3	1	3	5	5	5	4	4	1	3	5	5	3	4	3	5	3	4	3	4	4	0	3	1	0	3	2.14286	1	3	4.5	3.7	1.25	M		Medecine	18
LCB27	5	4	5	4	5	5	4	4	2	4	4	5	3	3	3	5	4	2	1	4	4	3	2	4	4	2	2	1	3	2	4.18182	4.57143	4.66667	4.5	3.5	3.1	2.75	W		Medecine	18
EBP3	5	4	5	3	5	4	2	5	5	5	5	1	7	5	5	3	5	5	4	1	7	5	5	5	3	2	2	1	3	4	4.36364	4	4.66667	3.5	5	5.1	3	W		Medecine	18
MCB14	3	2	5	4	4	4	2	4	4	5	4	4	4	4	4	4	4	4	4	2	6	4	5	5	2	1	3	2	2	2	3.72727	3.42857	3.33333	3.5	4.25	4.4	2.25	W		Medecine	18
ECL2	3	1	4	2	4	3	2	4	3	5	4	5	3	4	2	6	5	3	1	3	5	2	4	3	4	4	0	2	2	3	3.18182	2.71429	2.66667	2.75	4	3.6	2.25	W		Medecine	18
NAB2	2	4	4	3	4	5	2	3	3	5	4	4	4	3	4	4	3	3	4	3	5	3	4	4	3	2	2	1	3	3	3.54545	3.42857	3.33333	3.5	3.75	3.7	2.75	W		Medecine	18
LBC9	2	2	2	4	3	4	2	2	1	4	4	5	3	4	5	3	4	2	4	2	6	2	1	1	2	3	1	2	2	2	2.72727	2.71429	2	3.25	2.75	3	1.75	W		Medecine	18
RCT16	4	3	2	5	4	4	2	3	2	5	4	3	5	4	3	5	4	3	1	4	4	3	4	2	2	3	1	3	1	0	3.45455	3.42857	3	3.75	3.5	3.5	1	W		Medecine	19
IFL11	4	3	4	2	5	2	4	4	2	3	4	4	4	2	5	3	5	1	1	4	4	1	4	1	2	3	1	4	0	2	3.36364	3.42857	3.66667	3.25	3.25	2.6	1.25	W		Medecine	18
BCV23	4	5	3	2	5	4	2	3	2	3	3	3	5	3	2	6	4	4	4	1	7	4	4	4	3	2	2	3	1	1	3.27273	3.57143	4	3.25	2.75	4.5	1.75	M		Medecine	18
JCS6	5	4	4	5	5	5	4	4	3	3	4	3	5	4	2	6	4	4	3	4	4	2	3	2	1	2	2	2	2	2	4.18182	4.57143	4.33333	4.75	3.5	3.7	1.75	W		Medecine	18
MCB4	3	4	4	2	4	4	3	5	4	4	4	4	4	4	1	7	4	3	3	1	7	4	4	4	3	2	2	2	2	3	3.72727	3.42857	3.66667	3.25	4.25	4.4	2.5	W		Medecine	18
MAp9	2	3	4	4	3	3	2	5	4	5	5	5	3	4	2	6	5	4	3	4	4	4	4	4	2	3	1	3	1	1	3.63636	3	3	3	4.75	4.1	1.25	W		Medecine	18
TAC30	4	5	5	4	5	4	5	3	3	4	5	5	3	3	4	4	4	3	2	4	4	2	4	4	4	1	3	2	2	4	4.27273	4.57143	4.66667	4.5	3.75	3.3	3.25	W		Medecine	18
SBC21	3	2	4	5	4	5	5	4	3	3	3	3	5	2	4	4	4	3	3	3	5	4	4	3	2	2	2	1	3	2	3.72727	4	3	4.75	3.25	3.7	2.25	W		Medecine	18
GSB18	4	5	5	5	5	5	4	5	4	4	5	4	4	5	2	6	4	4	4	2	6	5	4	5	2	3	1	3	1	2	4.63636	4.71429	4.66667	4.75	4.5	4.7	1.5	M		Medecine	18
LSP10	2	3	5	5	5	5	1	4	2	3	5	4	4	4	4	4	4	5	3	4	4	3	4	4	3	1	3	1	3	4	3.63636	3.71429	3.33333	4	3.5	3.9	3.25	W		Medecine	18
JRT14	5	5	5	5	5	5	5	5	5	4	3	5	3	3	4	4	5	3	4	5	3	4	4	4	2	1	3	2	2	2	4.72727	5	5	5	4.25	3.7	2.25	W		Medecine	18
ENG13	3	4	4	2	2	1	1	2	1	4	4	5	3	1	5	3	5	2	3	2	6	3	3	4	3	2	2	2	2	3	2.54545	2.42857	3.66667	1.5	2.75	3.3	2.5	W		Medecine	18
SAG29	5	5	5	5	5	5	5	4	4	1	2	5	3	4	2	6	4	2	1	2	6	2	4	4	4	0	4	1	3	4	4.18182	5	5	5	2.75	3.6	3.75	W		Medecine	18
CRV16	4	4	5	3	5	4	5	5	5	4	4	2	6	4	1	7	3	4	2	3	5	4	3	4	3	2	2	1	3	2	4.36364	4.28571	4.33333	4.25	4.5	4.2	2.5	W		Medecine	18
LTB2	4	5	5	3	5	4	5	4	3	5	5	4	4	4	4	4	4	3	3	3	5	3	4	4	3	1	3	1	3	3	4.36364	4.42857	4.66667	4.25	4.25	3.8	3	W		Medecine	18
INP22	1	3	4	4	4	5	2	5	4	4	4	5	3	4	5	3	3	3	3	3	5	5	4	1	2	2	2	2	2	2	3.63636	3.28571	2.66667	3.75	4.25	3.4	2	M		Medecine	18
ZLV4	4	3	4	4	4	4	4	1	4	5	4	4	4	3	4	4	4	4	3	4	4	2	2	2	2	4	0	2	2	0	3.72727	3.85714	3.66667	4	3.5	3.2	1	W		Medecine	18
VPC2	4	4	4	5	3	4	3	4	5	5	5	3	5	5	1	7	4	5	4	2	6	4	3	3	2	3	1	3	1	1	4.18182	3.85714	4	3.75	4.75	4.6	1.25	W		Medecine	18
SMC7	4	4	5	5	5	4	5	3	1	4	2	3	5	5	4	4	4	3	5	2	6	2	2	1	4	0	4	2	2	4	3.81818	4.57143	4.33333	4.75	2.5	3.7	3.5	M		Medecine	18
MTC7	4	2	4	2	4	2	2	4	4	4	4	4	4	4	3	5	4	3	4	2	6	3	4	4	2	2	2	2	2	1	3.27273	2.85714	3.33333	2.5	4	4.1	1.75	W		Medecine	18
LMC7	1	1	1	1	1	1	1	3	2	3	1	4	4	1	4	4	3	1	2	4	4	1	1	2	2	3	1	3	1	1	1.45455	1	1	1	2.25	2.3	1.25	W		Medecine	18
KPG28	4	2	4	5	4	1	1	1	1	4	4	1	7	1	5	3	4	3	1	2	6	1	1	1	3	2	2	2	2	3	2.81818	3	3.33333	2.75	2.5	2.8	2.5	M		Medecine	18
JPC15	4	2	4	4	4	2	2	4	3	4	4	4	4	4	2	6	5	3	3	2	6	4	2	4	2	2	2	2	2	3	3.36364	3.14286	3.33333	3	3.75	4.1	2.25	W		Medecine	18
TSV9	5	3	4	4	4	4	2	2	2	3	4	2	6	2	4	4	5	3	1	1	7	2	2	2	2	2	2	2	2	0	3.36364	3.71429	4	3.5	2.75	3.4	1.5	W		Medecine	18
LPV9	5	4	4	4	5	5	5	1	1	3	5	1	7	1	2	6	4	3	1	3	5	2	3	3	1	3	1	2	2	0	3.81818	4.57143	4.33333	4.75	2.5	3.5	1	W		Medecine	18
LPB9	4	3	4	2	4	4	2	2	1	4	4	4	4	3	3	5	4	2	3	2	6	4	4	4	2	2	2	3	1	2	3.09091	3.28571	3.66667	3	2.75	3.9	1.75	W		Medecine	18
ERB7	2	3	4	4	4	3	2	4	3	4	5	4	4	4	2	6	4	4	3	4	4	3	3	4	3	2	2	2	2	2	3.45455	3.14286	3	3.25	4	3.9	2.25	W		Medecine	18
PGT20	4	4	4	2	5	2	2	3	4	5	4	5	3	4	1	7	5	2	5	2	6	2	4	3	2	2	2	2	2	2	3.54545	3.28571	4	2.75	4	4.1	2	M		Medecine	18
LPG2	2	4	4	5	5	4	4	2	2	2	4	4	4	3	4	4	5	2	3	4	4	1	2	2	2	2	2	3	1	1	3.45455	4	3.33333	4.5	2.5	3	1.5	W		Medecine	18
ERT21	4	4	4	5	4	3	3	4	2	4	2	5	3	1	4	4	4	2	1	3	5	2	3	4	1	3	1	3	1	0	3.54545	3.85714	4	3.75	3	2.9	0.75	W		Medecine	18
LML15	2	4	4	2	3	2	2	2	4	4	5	4	4	3	4	4	5	4	4	4	4	2	4	2	2	3	1	3	1	1	3.09091	2.71429	3.33333	2.25	3.75	3.6	1.25	W		Medecine	18
NVG3	3	4	4	5	5	5	3	3	4	4	4	5	3	3	5	3	4	3	1	5	3	3	2	2	3	2	2	3	1	0	4	4.14286	3.66667	4.5	3.75	2.7	1.5	W		Medecine	18
EKc3	4	5	4	2	4	5	1	4	5	5	5	4	4	4	4	4	5	4	4	2	6	3	2	4	1	2	2	1	3	3	4	3.57143	4.33333	3	4.75	4	2.25	W		Medecine	18
MTL17	2	4	4	1	3	2	1	5	4	2	5	5	3	2	5	3	4	5	4	2	6	2	5	4	1	3	1	3	1	1	3	2.42857	3.33333	1.75	4	3.8	1	M		Medecine	18
LRV3	2	3	4	3	4	4	2	5	4	5	5	4	4	4	3	5	4	4	3	1	7	4	4	4	3	2	2	2	2	2	3.72727	3.14286	3	3.25	4.75	4.3	2.25	M		Medecine	18
MRV7	4	5	4	4	5	5	5	4	2	3	4	5	3	5	4	4	5	3	1	4	4	3	3	4	4	1	3	0	4	4	4.09091	4.57143	4.33333	4.75	3.25	3.5	3.75	W		Medecine	18
ZMC22	2	4	4	3	4	4	4	4	4	4	4	4	4	3	2	6	5	3	4	1	7	4	4	3	2	3	1	2	2	0	3.72727	3.57143	3.33333	3.75	4	4.3	1.25	W		Medecine	18
STC16	4	4	5	2	4	2	4	4	4	2	4	5	3	4	5	3	4	4	3	5	3	4	5	4	2	0	4	1	3	3	3.54545	3.57143	4.33333	3	3.5	3.7	3	W		Medecine	18
SMG15	5	5	5	5	5	5	5	4	4	5	5	4	4	4	4	4	5	5	5	1	7	5	5	5	4	3	1	3	1	4	4.81818	5	5	5	4.5	4.9	2.5	W		Medecine	18
AMB4	2	1	3	4	3	2	4	1	2	2	4	4	4	2	4	4	4	2	1	5	3	2	1	1	3	2	2	3	1	3	2.54545	2.71429	2	3.25	2.25	2.4	2.25	W		Medecine	18
SRP1	3	4	5	5	5	5	5	5	4	5	5	5	3	5	1	7	5	3	4	1	7	5	5	1	3	4	0	4	0	4	4.63636	4.57143	4	5	4.75	4.5	1.75	W		Medecine	18
MMT20	2	2	4	5	4	3	1	4	4	4	5	4	4	4	2	6	5	3	3	4	4	4	4	4	1	2	2	3	1	1	3.45455	3	2.66667	3.25	4.25	4.1	1.25	M		Medecine	18
NVB20	3	4	5	3	5	4	3	5	5	4	4	2	6	5	1	7	4	4	5	1	7	5	4	5	2	3	1	2	2	3	4.09091	3.85714	4	3.75	4.5	5.2	2	W		Medecine	18
LPC19	4	2	5	4	4	4	4	4	3	4	4	2	6	4	3	5	4	4	5	1	7	3	4	4	2	2	2	1	3	2	3.81818	3.85714	3.66667	4	3.75	4.6	2.25	W		Medecine	18
ESB4	1	1	2	2	4	2	1	4	4	4	5	5	3	2	3	5	5	3	3	1	7	3	4	4	2	3	1	2	2	1	2.72727	1.85714	1.33333	2.25	4.25	3.9	1.5	W		Psycho	18
LSB26	4	4	4	3	4	4	4	4	4	4	4	4	4	3	5	3	4	3	2	2	6	2	2	2	2	3	1	2	2	4	3.90909	3.85714	4	3.75	4	3.1	2.25	W		Psycho	18
IRS27	3	2	3	4	2	4	3	1	1	3	1	3	5	3	4	4	4	3	2	3	5	2	3	3	3	2	2	2	2	1	2.45455	3	2.66667	3.25	1.5	3.4	2	W		Psycho	21
LSG23	5	4	4	2	5	2	4	4	2	4	5	1	7	3	4	4	5	3	1	2	6	1	5	4	4	2	2	2	2	3	3.72727	3.71429	4.33333	3.25	3.75	3.9	2.75	W		Psycho	18
MRB25	3	2	4	1	5	3	4	2	2	3	1	5	3	1	1	7	4	1	2	3	5	1	1	1	3	2	2	2	2	2	2.72727	3.14286	3	3.25	2	2.6	2.25	W		Psycho	19
CRT22	4	2	4	2	3	3	3	2	4	4	4	5	3	4	4	4	4	4	3	4	4	3	2	3	2	4	0	2	2	4	3.18182	3	3.33333	2.75	3.5	3.4	2	W		Psycho	18
ASG10	4	4	5	4	5	5	5	4	4	4	4	5	3	2	2	6	5	5	2	1	7	3	4	4	4	1	3	0	4	3	4.36364	4.57143	4.33333	4.75	4	4.1	3.5	W		Psycho	19
NSG19	2	2	1	4	3	3	1	3	2	4	3	5	3	2	4	4	4	4	2	4	4	3	4	3	1	2	2	2	2	2	2.54545	2.28571	1.66667	2.75	3	3.3	1.75	W		Psycho	18
SSG1	4	5	3	5	5	3	4	4	3	4	5	4	4	4	2	6	4	4	3	3	5	4	4	4	2	2	2	2	2	2	4.09091	4.14286	4	4.25	4	4.2	2	W		Psycho	18
LRB27	5	4	5	2	5	4	4	5	1	4	4	5	3	2	4	4	4	5	1	1	7	4	4	4	4	2	2	3	1	3	3.90909	4.14286	4.66667	3.75	3.5	3.8	2.5	W		Psycho	18
NSV4	5	5	4	2	4	4	2	4	2	4	3	4	4	2	1	7	5	2	4	5	3	1	4	3	3	2	2	3	1	3	3.54545	3.71429	4.66667	3	3.25	3.5	2.25	W		Psycho	18
ISG26	5	3	4	3	5	5	4	5	4	5	4	2	6	5	1	7	5	5	5	1	7	5	4	5	4	0	4	2	2	3	4.27273	4.14286	4	4.25	4.5	5.4	3.25	W		Psycho	18
CSP14	3	3	4	5	5	2	1	5	5	5	5	5	3	2	1	7	1	5	3	1	7	5	5	5	4	2	2	2	2	3	3.90909	3.28571	3.33333	3.25	5	4.3	2.75	W		Psycho	19
MvS27	5	4	5	4	4	2	5	4	3	4	5	4	4	1	4	4	5	3	5	1	7	3	1	2	3	2	2	1	3	3	4.09091	4.14286	4.66667	3.75	4	3.5	2.75	W		Psycho	18
AYS17	3	1	4	2	1	3	3	3	1	4	3	5	3	1	5	3	4	2	3	5	3	1	3	1	3	4	0	4	0	2	2.54545	2.42857	2.66667	2.25	2.75	2.4	1.25	W		Psycho	20
MYB7	3	1	2	4	1	1	3	1	1	3	2	5	3	1	5	3	4	3	1	5	3	1	1	1	1	4	0	3	1	0	2	2.14286	2	2.25	1.75	2.1	0.5	W		Psycho	18
NWC18	2	2	2	4	2	4	1	4	4	4	4	4	4	4	2	6	4	4	3	3	5	3	4	3	4	3	1	2	2	4	3	2.42857	2	2.75	4	4	2.75	W		Psycho	20
MVV25	5	5	5	5	5	4	4	4	4	4	3	5	3	3	4	4	4	3	5	4	4	4	2	4	3	1	3	2	2	3	4.36364	4.71429	5	4.5	3.75	3.6	2.75	W		Psycho	19
LTC1	5	5	5	4	5	3	5	4	3	4	2	4	4	4	3	5	5	3	4	4	4	4	5	5	4	2	2	1	3	4	4.09091	4.57143	5	4.25	3.25	4.3	3.25	W		Psycho	19
NTS14	4	1	2	5	5	4	1	3	2	5	5	2	6	4	3	5	3	4	5	5	3	4	4	5	2	1	3	3	1	3	3.36364	3.14286	2.33333	3.75	3.75	4.3	2.25	W		Psycho	18
SWL27	3	2	3	4	4	4	4	5	4	4	4	3	5	1	1	7	5	3	1	1	7	4	4	3	4	1	3	3	1	3	3.72727	3.42857	2.66667	4	4.25	4	2.75	W		Psycho	18
JVC23	5	4	5	4	4	5	4	3	3	3	4	4	4	1	3	5	3	4	1	3	5	3	4	3	3	2	2	1	3	2	4	4.42857	4.66667	4.25	3.25	3.3	2.5	-999	Non binaire	Psycho	20
AWS17	4	2	5	2	3	2	3	4	4	4	4	3	5	4	3	5	4	4	3	4	4	3	5	4	2	3	1	2	2	1	3.36364	3	3.66667	2.5	4	4.1	1.5	W		Psycho	18
RTS28	3	2	3	4	4	2	2	1	2	3	4	4	4	1	1	7	3	1	1	3	5	1	1	1	2	4	0	3	1	2	2.72727	2.85714	2.66667	3	2.5	2.5	1.25	W		Psycho	18
SVG27	4	5	4	5	4	3	5	3	2	4	3	4	4	4	3	5	4	3	1	5	3	2	2	3	2	1	3	1	3	3	3.81818	4.28571	4.33333	4.25	3	3.1	2.75	W		Psycho	18
AVL31	4	4	4	4	4	4	3	5	5	5	5	3	5	5	4	4	5	5	4	2	6	4	5	4	3	3	1	2	2	3	4.27273	3.85714	4	3.75	5	4.7	2.25	W		Psycho	18
JVC22	5	2	3	5	5	4	5	5	4	5	5	4	4	5	2	6	5	4	4	2	6	4	4	5	3	1	3	3	1	0	4.36364	4.14286	3.33333	4.75	4.75	4.7	1.75	W		Psycho	19
JVB5	4	1	3	2	4	5	2	5	4	4	5	4	4	1	2	6	5	4	5	2	6	3	5	4	3	2	2	3	1	1	3.54545	3	2.66667	3.25	4.5	4.3	1.75	W		Psycho	18
LVC16	5	4	4	4	4	4	4	5	3	3	3	4	4	4	2	6	4	4	4	3	5	4	4	4	4	1	3	2	2	3	3.90909	4.14286	4.33333	4	3.5	4.3	3	W		Psycho	19
AVB18	3	1	3	2	1	4	2	2	2	3	4	3	5	2	5	3	4	3	3	4	4	1	1	1	0	0	4	3	1	1	2.45455	2.28571	2.33333	2.25	2.75	2.7	1.5	W		Psycho	18
CVB31	3	3	4	5	2	4	4	3	3	4	4	3	5	3	4	4	3	3	4	4	4	2	4	3	2	1	3	3	1	2	3.54545	3.57143	3.33333	3.75	3.5	3.5	2	W		Psycho	18
LTG21	4	2	5	3	5	5	4	5	5	5	5	5	3	5	5	3	4	5	2	4	4	5	5	5	2	3	1	3	1	1	4.36364	4	3.66667	4.25	5	4.1	1.25	W		Psycho	19
SZT15	2	2	3	1	5	2	1	1	1	1	1	5	3	3	5	3	3	1	2	3	5	1	1	1	2	2	2	2	2	2	1.81818	2.28571	2.33333	2.25	1	2.3	2	W		Psycho	18
OVS2	5	4	4	5	5	4	5	4	3	5	5	4	4	4	3	5	4	4	3	4	4	2	2	3	3	0	4	0	4	4	4.45455	4.57143	4.33333	4.75	4.25	3.5	3.75	W		Psycho	18
